# Supplementary material for: Glutaminase inhibition in multiple myeloma induces apoptosis via MYC degradation
Source: Oncotarget. 2017 Aug 24;8(49):85858–67. doi: 10.18632/oncotarget.20691 (PMC5689652; doi:10.18632/oncotarget.20691)
Supplement: Supplementary file 2 [file oncotarget-08-85858-s002.xlsx]

## Sheet: Sheet1
# Reference library (divisor): U266_MYC
# Comparison library (numerator): U266								INA-6 Triplicates			U266 Triplicates			U266-MYC Triplicates
Orientation of counted reads relative to the strand location of the annotation	Sequence name	Source	Feature	Start	End	Strand	Attributes	INA_6_1	INA_6_2	INA_6_3	U266_1	U266_2	U266_3	U266_MYC_1	U266_MYC_2	U266_MYC_3	baseMean	log2FoldChange	lfcSE	stat	pvalue	padj	gene_id	gene_name
sense	chr1	HAVANA	gene	11869	14409	+	ID=ENSG00000223972.5;gene_id=ENSG00000223972.5;gene_type=transcribed_unprocessed_pseudogene;gene_status=KNOWN;gene_name=DDX11L1;level=2;havana_gene=OTTHUMG00000000961.2	4.31706	4.66944	4.18571	4.44405	3.6369	4.54206	6.80833	4.3369	6.26389	4.71825	-0.256704	0.622656	-0.412273	0.680139	0.84671	ENSG00000223972.5	DDX11L1
sense	chr1	HAVANA	gene	14404	29570	-	ID=ENSG00000227232.5;gene_id=ENSG00000227232.5;gene_type=unprocessed_pseudogene;gene_status=KNOWN;gene_name=WASH7P;level=2;havana_gene=OTTHUMG00000000958.1	143.638	153.256	158.39	272.929	260.237	323.979	282.846	271.422	241.163	229.061	0.195235	0.106848	1.82722	0.0676671	0.183844	ENSG00000227232.5	WASH7P
sense	chr1	ENSEMBL	gene	17369	17436	-	ID=ENSG00000278267.1;gene_id=ENSG00000278267.1;gene_type=miRNA;gene_status=KNOWN;gene_name=MIR6859-3;level=3	1.30357	1.43571	0.992857	1.62024	0.883929	2.49048	1.24643	0.825595	0.738095	1.20734	0.494654	0.853495	0.579563	0.562209	NA	ENSG00000278267.1	MIR6859-3
sense	chr1	HAVANA	gene	29554	31109	+	ID=ENSG00000243485.3;gene_id=ENSG00000243485.3;gene_type=lincRNA;gene_status=NOVEL;gene_name=RP11-34P13.3;level=2;tag=ncRNA_host;havana_gene=OTTHUMG00000000959.2	0	0.25	0	0.142857	0.410714	0.342857	0.592857	0.717857	0.414286	0.199357	-0.754446	0.651971	-1.15718	0.2472	NA	ENSG00000243485.3	RP11-34P13.3
sense	chr1	ENSEMBL	gene	30366	30503	+	ID=ENSG00000274890.1;gene_id=ENSG00000274890.1;gene_type=miRNA;gene_status=KNOWN;gene_name=MIR1302-9;level=3	0	0	0	0	0	0	0	0	0.0714286	0	NA	NA	NA	NA	NA	ENSG00000274890.1	MIR1302-9
sense	chr1	HAVANA	gene	34554	36081	-	ID=ENSG00000237613.2;gene_id=ENSG00000237613.2;gene_type=lincRNA;gene_status=KNOWN;gene_name=FAM138A;level=2;havana_gene=OTTHUMG00000000960.1	0	0.111111	0	0.2	0	0	0	0	0	0	NA	NA	NA	NA	NA	ENSG00000237613.2	FAM138A
sense	chr1	HAVANA	gene	52473	53312	+	ID=ENSG00000268020.3;gene_id=ENSG00000268020.3;gene_type=unprocessed_pseudogene;gene_status=KNOWN;gene_name=OR4G4P;level=2;havana_gene=OTTHUMG00000185779.1	0	0	0	0	0	0	0	0	0	0	NA	NA	NA	NA	NA	ENSG00000268020.3	OR4G4P
sense	chr1	HAVANA	gene	62948	63887	+	ID=ENSG00000240361.1;gene_id=ENSG00000240361.1;gene_type=unprocessed_pseudogene;gene_status=KNOWN;gene_name=OR4G11P;level=2;havana_gene=OTTHUMG00000001095.2	0	0	0	0	0	0	0	0	0	0	NA	NA	NA	NA	NA	ENSG00000240361.1	OR4G11P
sense	chr1	HAVANA	gene	69091	70008	+	ID=ENSG00000186092.4;gene_id=ENSG00000186092.4;gene_type=protein_coding;gene_status=KNOWN;gene_name=OR4F5;level=2;havana_gene=OTTHUMG00000001094.1	0	0	0	0	0	0	0	0	0	0	NA	NA	NA	NA	NA	ENSG00000186092.4	OR4F5
sense	chr1	HAVANA	gene	89295	133723	-	ID=ENSG00000238009.5;gene_id=ENSG00000238009.5;gene_type=lincRNA;gene_status=NOVEL;gene_name=RP11-34P13.7;level=2;havana_gene=OTTHUMG00000001096.2	5.36723	5.84494	6.09636	12.1364	12.36	17.8997	14.077	13.8479	12.3901	10.6754	0.14468	0.436052	0.331797	0.740043	0.880071	ENSG00000238009.5	RP11-34P13.7
sense	chr1	HAVANA	gene	89551	91105	-	ID=ENSG00000239945.1;gene_id=ENSG00000239945.1;gene_type=lincRNA;gene_status=NOVEL;gene_name=RP11-34P13.8;level=2;havana_gene=OTTHUMG00000001097.2	1.13204	1.31235	0.718162	1.16023	1.42216	1.44106	1.20714	1.07823	2.14504	1.10352	-0.194219	0.860712	-0.225649	0.821474	NA	ENSG00000239945.1	RP11-34P13.8
sense	chr1	HAVANA	gene	131025	134836	+	ID=ENSG00000233750.3;gene_id=ENSG00000233750.3;gene_type=processed_pseudogene;gene_status=KNOWN;gene_name=CICP27;level=1;tag=pseudo_consens;havana_gene=OTTHUMG00000001257.3	3.58925	3.70297	3.94988	6.99409	7.90987	11.5923	9.46628	6.52357	8.06418	6.81876	0.227418	0.528477	0.430327	0.666957	0.83796	ENSG00000233750.3	CICP27
sense	chr1	HAVANA	gene	135141	135895	-	ID=ENSG00000268903.1;gene_id=ENSG00000268903.1;gene_type=processed_pseudogene;gene_status=KNOWN;gene_name=RP11-34P13.15;level=1;tag=pseudo_consens;havana_gene=OTTHUMG00000182518.2	8.81262	7.14333	8.39412	15.5449	20.598	18.7718	11.3998	9.85184	13.1381	12.5019	0.761715	0.418613	1.81961	0.0688177	0.18626	ENSG00000268903.1	RP11-34P13.15
sense	chr1	HAVANA	gene	137682	137965	-	ID=ENSG00000269981.1;gene_id=ENSG00000269981.1;gene_type=processed_pseudogene;gene_status=KNOWN;gene_name=RP11-34P13.16;level=2;havana_gene=OTTHUMG00000182738.2	5.0912	4.66373	6.01032	7.78353	12.1091	11.1697	7.28143	7.38786	8.10545	7.56959	0.529672	0.514553	1.02938	0.3033	0.533228	ENSG00000269981.1	RP11-34P13.16
sense	chr1	HAVANA	gene	139790	140339	-	ID=ENSG00000239906.1;gene_id=ENSG00000239906.1;gene_type=antisense;gene_status=NOVEL;gene_name=RP11-34P13.14;level=2;havana_gene=OTTHUMG00000002481.1	5.11059	2.03737	1.09413	0.914557	3.24988	2.84634	3.08254	3.50954	1.49149	2.5219	-0.0670226	0.769172	-0.087136	0.930563	NA	ENSG00000239906.1	RP11-34P13.14
sense	chr1	HAVANA	gene	141474	173862	-	ID=ENSG00000241860.5;gene_id=ENSG00000241860.5;gene_type=processed_transcript;gene_status=NOVEL;gene_name=RP11-34P13.13;level=2;tag=ncRNA_host;havana_gene=OTTHUMG00000002480.3	17.6109	17.1277	15.5313	27.66	23.0977	28.898	24.8269	22.0258	23.1501	21.989	0.269725	0.321846	0.838055	0.402	0.635805	ENSG00000241860.5	RP11-34P13.13
sense	chr1	ENSEMBL	gene	157784	157887	-	ID=ENSG00000222623.1;gene_id=ENSG00000222623.1;gene_type=snRNA;gene_status=KNOWN;gene_name=RNU6-1100P;level=3	0	0	0	0	0.0333333	0	0	0	0	0	NA	NA	NA	NA	NA	ENSG00000222623.1	RNU6-1100P
sense	chr1	HAVANA	gene	160446	161525	+	ID=ENSG00000241599.1;gene_id=ENSG00000241599.1;gene_type=lincRNA;gene_status=NOVEL;gene_name=RP11-34P13.9;level=2;havana_gene=OTTHUMG00000002525.1	0.111455	0	0.0588235	0.0555556	0.108824	0.666667	0	0	0	0.10186	0.433911	0.529569	0.819365	0.412578	NA	ENSG00000241599.1	RP11-34P13.9
sense	chr1	ENSEMBL	gene	182393	184158	+	ID=ENSG00000279928.1;gene_id=ENSG00000279928.1;gene_type=protein_coding;gene_status=KNOWN;gene_name=FO538757.3;level=3	3.27262	5.12976	4.44008	4.2996	3.60119	4.4869	7.66825	4.95397	4.73095	4.58912	-0.417135	0.628645	-0.663547	0.50698	0.72541	ENSG00000279928.1	FO538757.3
sense	chr1	ENSEMBL	gene	184923	200322	-	ID=ENSG00000279457.2;gene_id=ENSG00000279457.2;gene_type=protein_coding;gene_status=KNOWN;gene_name=FO538757.2;level=3;tag=ncRNA_host	146.287	158.607	164.012	250.292	232.181	287.116	268.586	257.461	234.9	217.761	0.102219	0.109574	0.932878	0.350883	0.584157	ENSG00000279457.2	FO538757.2
sense	chr1	ENSEMBL	gene	187891	187958	-	ID=ENSG00000273874.1;gene_id=ENSG00000273874.1;gene_type=miRNA;gene_status=KNOWN;gene_name=MIR6859-2;level=3	1.30357	1.43571	0.992857	1.62024	0.883929	2.49048	1.24643	0.825595	0.738095	1.20734	0.494654	0.853495	0.579563	0.562209	NA	ENSG00000273874.1	MIR6859-2
sense	chr1	ENSEMBL	gene	200880	201017	+	ID=ENSG00000275135.1;gene_id=ENSG00000275135.1;gene_type=miRNA;gene_status=NOVEL;gene_name=FO538757.1;level=3	0	0	0	0	0	0	0	0	0.142857	0	NA	NA	NA	NA	NA	ENSG00000275135.1	FO538757.1
sense	chr1	HAVANA	gene	257864	297502	-	ID=ENSG00000228463.7;gene_id=ENSG00000228463.7;gene_type=lincRNA;gene_status=NOVEL;gene_name=AP006222.2;level=2;havana_gene=OTTHUMG00000002553.2	6.07524	5.46338	5.36271	8.89251	10.5316	14.0586	23.3194	18.7712	15.8202	11.5263	-0.644602	0.426048	-1.51298	0.130285	0.299721	ENSG00000228463.7	AP006222.2
sense	chr1	HAVANA	gene	258568	259024	-	ID=ENSG00000241670.3;gene_id=ENSG00000241670.3;gene_type=processed_pseudogene;gene_status=KNOWN;gene_name=AP006222.1;level=1;tag=pseudo_consens;havana_gene=OTTHUMG00000002552.1	2.03841	1.65735	1.84632	0.70649	1.06227	0.642766	1.52549	0.885015	0.915349	1.45375	-0.181316	0.84692	-0.214089	0.830478	NA	ENSG00000241670.3	AP006222.1
sense	chr1	HAVANA	gene	347982	348366	-	ID=ENSG00000236679.2;gene_id=ENSG00000236679.2;gene_type=processed_pseudogene;gene_status=KNOWN;gene_name=RP4-669L17.1;level=1;tag=pseudo_consens;havana_gene=OTTHUMG00000002854.4	2.06729	1.16589	1.31603	1.01731	1.45232	0.528388	1.16056	1.25412	1.17312	1.11311	0.0501264	0.863317	0.0580626	0.953699	NA	ENSG00000236679.2	RP4-669L17.1
sense	chr1	HAVANA	gene	357383	359681	-	ID=ENSG00000236743.1;gene_id=ENSG00000236743.1;gene_type=lincRNA;gene_status=NOVEL;gene_name=RP5-857K21.15;level=2;havana_gene=OTTHUMG00000156971.1	0.485714	0	0.25	0.587302	0.533333	0.2	1.07857	0.642857	0.542857	0.533751	-0.238661	0.853971	-0.279471	0.779883	NA	ENSG00000236743.1	RP5-857K21.15
sense	chr1	HAVANA	gene	358857	365704	+	ID=ENSG00000236601.1;gene_id=ENSG00000236601.1;gene_type=lincRNA;gene_status=NOVEL;gene_name=RP4-669L17.2;level=2;havana_gene=OTTHUMG00000002855.2	0.2	1.91111	0.333333	0.161376	0	0.0454545	0.759524	1.56788	0.47619	0.541882	-0.980037	0.818837	-1.19686	0.231359	NA	ENSG00000236601.1	RP4-669L17.2
sense	chr1	HAVANA	gene	365389	501617	-	ID=ENSG00000237094.10;gene_id=ENSG00000237094.10;gene_type=lincRNA;gene_status=NOVEL;gene_name=RP4-669L17.10;level=2;havana_gene=OTTHUMG00000156968.6	59.5681	58.5577	59.2618	64.8294	62.423	75.7128	67.3364	59.9808	59.953	62.567	0.2027	0.200678	1.01008	0.312459	0.543698	ENSG00000237094.10	RP4-669L17.10
sense	chr1	HAVANA	gene	439870	440232	+	ID=ENSG00000269732.1;gene_id=ENSG00000269732.1;gene_type=processed_pseudogene;gene_status=KNOWN;gene_name=WBP1LP7;level=1;tag=pseudo_consens;havana_gene=OTTHUMG00000002859.2	0	0.3	0	0.3	0.1	0.3	0.4	0.3	0.1	0	NA	NA	NA	NA	NA	ENSG00000269732.1	WBP1LP7
sense	chr1	HAVANA	gene	450740	451678	-	ID=ENSG00000278566.1;gene_id=ENSG00000278566.1;gene_type=protein_coding;gene_status=KNOWN;gene_name=OR4F29;level=2;havana_gene=OTTHUMG00000002860.1	0	0	0	0	0	0	0	0	0	0	NA	NA	NA	NA	NA	ENSG00000278566.1	OR4F29
sense	chr1	HAVANA	gene	485032	485211	-	ID=ENSG00000224813.2;gene_id=ENSG00000224813.2;gene_type=transcribed_unprocessed_pseudogene;gene_status=KNOWN;gene_name=RP4-669L17.4;level=2;havana_gene=OTTHUMG00000002857.4	0.0777778	0.0912698	0.120321	0.144769	0.471295	0.238203	0.402345	0.490366	0.183692	0	NA	NA	NA	NA	NA	ENSG00000224813.2	RP4-669L17.4
sense	chr1	HAVANA	gene	487101	489906	+	ID=ENSG00000233653.3;gene_id=ENSG00000233653.3;gene_type=processed_pseudogene;gene_status=KNOWN;gene_name=CICP7;level=1;tag=pseudo_consens;havana_gene=OTTHUMG00000057429.3	2.40723	2.65712	3.11589	4.63373	4.76302	6.28655	5.57686	5.70441	4.93285	4.43932	9.23618e-05	0.618111	0.000149426	0.999881	0.999997	ENSG00000233653.3	CICP7
sense	chr1	HAVANA	gene	491225	493241	-	ID=ENSG00000250575.1;gene_id=ENSG00000250575.1;gene_type=unprocessed_pseudogene;gene_status=KNOWN;gene_name=RP4-669L17.8;level=1;tag=pseudo_consens;havana_gene=OTTHUMG00000002861.2	11.8715	10.0175	11.3516	12.8816	12.4252	15.2808	10.7077	10.3071	9.89875	11.4771	0.423117	0.439739	0.962199	0.335949	0.568663	ENSG00000250575.1	RP4-669L17.8
sense	chr1	ENSEMBL	gene	516376	516479	-	ID=ENSG00000278757.1;gene_id=ENSG00000278757.1;gene_type=snRNA;gene_status=NOVEL;gene_name=U6;level=3	0	0	0	0	0.0666667	0	0	0	0	0	NA	NA	NA	NA	NA	ENSG00000278757.1	U6
sense	chr1	HAVANA	gene	585989	588453	-	ID=ENSG00000231709.1;gene_id=ENSG00000231709.1;gene_type=lincRNA;gene_status=NOVEL;gene_name=RP5-857K21.1;level=2;havana_gene=OTTHUMG00000002261.1	0.285714	0	0.25	0.687302	0.533333	0.616667	1.12857	0.942857	0.442857	0.527089	0.336668	0.853488	0.394462	0.69324	NA	ENSG00000231709.1	RP5-857K21.1
sense	chr1	HAVANA	gene	587629	594768	+	ID=ENSG00000235146.2;gene_id=ENSG00000235146.2;gene_type=lincRNA;gene_status=NOVEL;gene_name=RP5-857K21.2;level=2;havana_gene=OTTHUMG00000002329.1	0.0468518	0.515173	0.258192	0.185462	0.0154039	0.0844471	0.319646	0.104137	0.496424	0.121268	0.00737632	0.521684	0.0141394	0.988719	NA	ENSG00000235146.2	RP5-857K21.2
sense	chr1	HAVANA	gene	594453	597498	-	ID=ENSG00000239664.2;gene_id=ENSG00000239664.2;gene_type=lincRNA;gene_status=NOVEL;gene_name=RP5-857K21.3;level=2;havana_gene=OTTHUMG00000002330.2	1.29762	0.00724638	0.952381	0.00724638	0	0.80064	0	0.157783	0.285714	0.339977	0.45181	0.748332	0.603756	0.546006	NA	ENSG00000239664.2	RP5-857K21.3
sense	chr1	HAVANA	gene	601436	724707	-	ID=ENSG00000230021.6;gene_id=ENSG00000230021.6;gene_type=lincRNA;gene_status=NOVEL;gene_name=RP5-857K21.4;level=2;tag=ncRNA_host;havana_gene=OTTHUMG00000002331.4	17395.1	17930.8	15737.3	21955.6	20773.9	23753.3	23575.5	24100.8	21860.1	20484.7	0.0236004	0.0417325	0.565517	0.571722	0.775526	ENSG00000230021.6	RP5-857K21.4
sense	chr1	HAVANA	gene	627377	629010	-	ID=ENSG00000223659.1;gene_id=ENSG00000223659.1;gene_type=lincRNA;gene_status=NOVEL;gene_name=RP5-857K21.5;level=2;havana_gene=OTTHUMG00000002332.1	0	0	0	0	0	0	0	0	0	0	NA	NA	NA	NA	NA	ENSG00000223659.1	RP5-857K21.5
sense	chr1	HAVANA	gene	629062	629433	+	ID=ENSG00000225972.1;gene_id=ENSG00000225972.1;gene_type=unprocessed_pseudogene;gene_status=KNOWN;gene_name=MTND1P23;level=2;havana_gene=OTTHUMG00000002338.1	222.5	207.5	168	172	171	163.5	210	216.333	181.5	189.261	-0.168617	0.128915	-1.30797	0.190883	0.391026	ENSG00000225972.1	MTND1P23
sense	chr1	HAVANA	gene	629640	630683	+	ID=ENSG00000225630.1;gene_id=ENSG00000225630.1;gene_type=unprocessed_pseudogene;gene_status=KNOWN;gene_name=MTND2P28;level=2;havana_gene=OTTHUMG00000002336.1	1729.5	1633.5	1411.5	1551.5	1615.83	1637.17	2369.64	2357.67	2025.67	1787.76	-0.398	0.0627628	-6.34134	2.27775e-10	3.7987e-09	ENSG00000225630.1	MTND2P28
sense	chr1	ENSEMBL	gene	630896	630958	+	ID=ENSG00000276171.1;gene_id=ENSG00000276171.1;gene_type=miRNA;gene_status=NOVEL;gene_name=AC114498.1;level=3	190	180.917	153.167	185.333	176.5	172.417	220.833	203.917	166.583	181.616	-0.0546545	0.129304	-0.422684	0.672526	0.841704	ENSG00000276171.1	AC114498.1
sense	chr1	HAVANA	gene	631074	632616	+	ID=ENSG00000237973.1;gene_id=ENSG00000237973.1;gene_type=unprocessed_pseudogene;gene_status=KNOWN;gene_name=RP5-857K21.6;level=2;havana_gene=OTTHUMG00000002333.2	6690.83	6977.25	6064.67	11111.9	10706.4	12015.8	10800.4	10555.5	9951.65	9259.76	0.200405	0.0433424	4.62376	3.76844e-06	3.4226e-05	ENSG00000237973.1	RP5-857K21.6
sense	chr1	ENSEMBL	gene	632325	632413	-	ID=ENSG00000278791.1;gene_id=ENSG00000278791.1;gene_type=miRNA;gene_status=KNOWN;gene_name=MIR6723;level=3	178.75	169	154.417	289.417	275.333	296.833	309.167	296.333	287.5	245.587	0.0362485	0.103009	0.351897	0.724916	0.871373	ENSG00000278791.1	MIR6723
sense	chr1	HAVANA	gene	632757	633438	+	ID=ENSG00000229344.1;gene_id=ENSG00000229344.1;gene_type=unprocessed_pseudogene;gene_status=KNOWN;gene_name=RP5-857K21.7;level=2;havana_gene=OTTHUMG00000002334.1	1895.17	1862.33	1667	2427.5	2343.67	2775.25	3068.67	2914.37	2675.67	2357.79	-0.110172	0.0495361	-2.22407	0.0261437	0.0858504	ENSG00000229344.1	RP5-857K21.7
sense	chr1	HAVANA	gene	633535	633741	+	ID=ENSG00000240409.1;gene_id=ENSG00000240409.1;gene_type=unprocessed_pseudogene;gene_status=KNOWN;gene_name=MTATP8P1;level=2;havana_gene=OTTHUMG00000002473.1	297.833	297	211.25	244.167	271.75	281.667	316.433	312.933	258.917	274.407	-0.0620755	0.118247	-0.524965	0.599607	0.793594	ENSG00000240409.1	MTATP8P1
sense	chr1	HAVANA	gene	633696	634376	+	ID=ENSG00000248527.1;gene_id=ENSG00000248527.1;gene_type=unprocessed_pseudogene;gene_status=KNOWN;gene_name=MTATP6P1;level=2;havana_gene=OTTHUMG00000002335.2	3637.33	3687	3147.67	3083.08	3118.25	3396.42	3662.77	3857.93	3305.75	3409.3	-0.0835188	0.0537668	-1.55335	0.120339	0.2829	ENSG00000248527.1	MTATP6P1
sense	chr1	HAVANA	gene	634376	634922	+	ID=ENSG00000198744.5;gene_id=ENSG00000198744.5;gene_type=unprocessed_pseudogene;gene_status=KNOWN;gene_name=RP5-857K21.11;level=2;havana_gene=OTTHUMG00000002337.2	1646	1683	1329.75	1621.67	1512.83	1744.17	2017	2057	1745.33	1685.02	-0.164133	0.0667501	-2.45891	0.0139358	0.0509826	ENSG00000198744.5	RP5-857K21.11
sense	chr1	HAVANA	gene	674842	675265	+	ID=ENSG00000268663.1;gene_id=ENSG00000268663.1;gene_type=processed_pseudogene;gene_status=KNOWN;gene_name=WBP1LP6;level=1;tag=pseudo_consens;havana_gene=OTTHUMG00000002340.3	0	0.3	0	0.3	0.1	0.3	0.4	0.3	0.1	0	NA	NA	NA	NA	NA	ENSG00000268663.1	WBP1LP6
sense	chr1	HAVANA	gene	685716	686654	-	ID=ENSG00000273547.1;gene_id=ENSG00000273547.1;gene_type=protein_coding;gene_status=KNOWN;gene_name=OR4F16;level=2;havana_gene=OTTHUMG00000002581.1	0	0.25	0	0	0	0	0	0	0	0	NA	NA	NA	NA	NA	ENSG00000273547.1	OR4F16
sense	chr1	HAVANA	gene	722092	724903	+	ID=ENSG00000229376.3;gene_id=ENSG00000229376.3;gene_type=processed_pseudogene;gene_status=KNOWN;gene_name=CICP3;level=1;tag=pseudo_consens;havana_gene=OTTHUMG00000057431.3	2.78276	3.24551	3.67046	4.81262	5.98361	5.85762	5.44147	5.9814	6.31838	4.80197	0.0753405	0.605494	0.124428	0.900976	0.962458	ENSG00000229376.3	CICP3
sense	chr1	HAVANA	gene	726231	728147	-	ID=ENSG00000224956.5;gene_id=ENSG00000224956.5;gene_type=unprocessed_pseudogene;gene_status=KNOWN;gene_name=RP11-206L10.1;level=1;tag=pseudo_consens;havana_gene=OTTHUMG00000002405.1	25.273	21.3173	24.6444	26.2488	27.1338	33.6392	23.8382	23.1406	22.2465	25.0229	0.406776	0.310694	1.30925	0.190449	0.390374	ENSG00000224956.5	RP11-206L10.1
sense	chr1	HAVANA	gene	741813	750016	-	ID=ENSG00000235373.1;gene_id=ENSG00000235373.1;gene_type=lincRNA;gene_status=NOVEL;gene_name=RP11-206L10.3;level=2;havana_gene=OTTHUMG00000002407.1	14.2067	11.5744	10.9921	11.4487	10.6194	13.7078	11.0902	11.1247	8.00306	11.4006	0.326219	0.448192	0.727857	0.466701	0.692914	ENSG00000235373.1	RP11-206L10.3
sense	chr1	ENSEMBL	gene	758233	758336	-	ID=ENSG00000223181.1;gene_id=ENSG00000223181.1;gene_type=snRNA;gene_status=KNOWN;gene_name=RNU6-1199P;level=3	0	0	0	0	1.06667	0	0	0	0	0.115386	0.451772	0.533581	0.84668	0.397173	NA	ENSG00000223181.1	RNU6-1199P
sense	chr1	HAVANA	gene	759032	764925	-	ID=ENSG00000240618.1;gene_id=ENSG00000240618.1;gene_type=lincRNA;gene_status=NOVEL;gene_name=RP11-206L10.5;level=2;havana_gene=OTTHUMG00000002409.1	1.32563	1.24407	1.44549	2.45174	2.07888	2.57584	2.11274	2.40404	1.99594	1.73247	0.217695	0.803298	0.271001	0.78639	NA	ENSG00000240618.1	RP11-206L10.5
sense	chr1	HAVANA	gene	760911	761989	+	ID=ENSG00000229905.1;gene_id=ENSG00000229905.1;gene_type=antisense;gene_status=NOVEL;gene_name=RP11-206L10.4;level=2;havana_gene=OTTHUMG00000002408.1	0.111455	0	0.0588235	0.0555556	0.108824	0.0555556	0	0	0	0	NA	NA	NA	NA	NA	ENSG00000229905.1	RP11-206L10.4
sense	chr1	HAVANA	gene	764857	778626	-	ID=ENSG00000228327.2;gene_id=ENSG00000228327.2;gene_type=lincRNA;gene_status=NOVEL;gene_name=RP11-206L10.2;level=2;havana_gene=OTTHUMG00000002406.1	15.2186	15.9943	15.7172	12.3744	10.6382	17.8545	15.736	14.9258	10.0688	14.2355	0.0817306	0.410444	0.199127	0.842163	0.933499	ENSG00000228327.2	RP11-206L10.2
sense	chr1	HAVANA	gene	778770	810060	+	ID=ENSG00000237491.7;gene_id=ENSG00000237491.7;gene_type=lincRNA;gene_status=NOVEL;gene_name=RP11-206L10.9;level=2;havana_gene=OTTHUMG00000002404.7	20.2342	11.8004	20.2149	15.3476	16.541	16.3833	17.8636	15.6754	16.683	16.6995	0.00258119	0.381097	0.00677307	0.994596	0.99812	ENSG00000237491.7	RP11-206L10.9
sense	chr1	HAVANA	gene	800879	817712	-	ID=ENSG00000230092.6;gene_id=ENSG00000230092.6;gene_type=transcribed_unprocessed_pseudogene;gene_status=KNOWN;gene_name=RP11-206L10.8;level=2;havana_gene=OTTHUMG00000002403.3	4.2	3.76667	7	8.36667	3.87222	9.65	6.03333	8.35581	9.81667	6.64293	-0.0485752	0.550403	-0.0882539	0.929675	0.971707	ENSG00000230092.6	RP11-206L10.8
sense	chr1	HAVANA	gene	817371	819837	+	ID=ENSG00000177757.2;gene_id=ENSG00000177757.2;gene_type=lincRNA;gene_status=KNOWN;gene_name=FAM87B;level=2;havana_gene=OTTHUMG00000002471.2	0.5	0.5	0.5	3	1	0.5	3.5	2.5	0	1.04429	-0.284436	0.869863	-0.326989	0.743676	NA	ENSG00000177757.2	FAM87B
sense	chr1	HAVANA	gene	825138	859446	+	ID=ENSG00000228794.7;gene_id=ENSG00000228794.7;gene_type=processed_transcript;gene_status=NOVEL;gene_name=LINC01128;level=2;havana_gene=OTTHUMG00000002468.7	152.331	161.11	157.864	159.09	150.29	168.549	191.955	191.655	182.534	166.663	-0.157251	0.125866	-1.24935	0.211536	0.419396	ENSG00000228794.7	LINC01128
sense	chr1	HAVANA	gene	826206	827522	-	ID=ENSG00000225880.5;gene_id=ENSG00000225880.5;gene_type=lincRNA;gene_status=KNOWN;gene_name=LINC00115;level=2;havana_gene=OTTHUMG00000141258.2	9.5	2	3.5	8.5	5.5	6.5	8.5	9	10	6.8711	-0.308056	0.552915	-0.557148	0.577426	0.779315	ENSG00000225880.5	LINC00115
sense	chr1	HAVANA	gene	868071	876903	-	ID=ENSG00000230368.2;gene_id=ENSG00000230368.2;gene_type=lincRNA;gene_status=KNOWN;gene_name=FAM41C;level=2;havana_gene=OTTHUMG00000002469.1	2.04529	1.09542	0.348485	1.26029	1.8697	0.694788	2.82953	3.07959	1.34232	1.5072	-0.4624	0.834444	-0.554141	0.579482	NA	ENSG00000230368.2	FAM41C
sense	chr1	HAVANA	gene	873292	874349	+	ID=ENSG00000234711.1;gene_id=ENSG00000234711.1;gene_type=unprocessed_pseudogene;gene_status=KNOWN;gene_name=TUBB8P11;level=1;tag=pseudo_consens;havana_gene=OTTHUMG00000002470.2	1.32222	0.830409	0.777778	1.09722	0.861111	0.513889	1.38889	0.569444	1.13056	0.994996	0.049155	0.866594	0.0567221	0.954767	NA	ENSG00000234711.1	TUBB8P11
sense	chr1	HAVANA	gene	904834	915976	+	ID=ENSG00000272438.1;gene_id=ENSG00000272438.1;gene_type=lincRNA;gene_status=NOVEL;gene_name=RP11-54O7.16;level=2;havana_gene=OTTHUMG00000185550.1	0	0.5	0.00719424	1	1.25	1.00503	1.5	3.51835	2.04001	1.14347	-0.891413	0.857994	-1.03895	0.298828	NA	ENSG00000272438.1	RP11-54O7.16
sense	chr1	HAVANA	gene	911435	914948	+	ID=ENSG00000230699.2;gene_id=ENSG00000230699.2;gene_type=lincRNA;gene_status=NOVEL;gene_name=RP11-54O7.1;level=2;havana_gene=OTTHUMG00000040716.1	0	0	0	0	0	0.0050338	0	0	0.00297619	0	NA	NA	NA	NA	NA	ENSG00000230699.2	RP11-54O7.1
sense	chr1	HAVANA	gene	914171	914971	+	ID=ENSG00000241180.1;gene_id=ENSG00000241180.1;gene_type=lincRNA;gene_status=NOVEL;gene_name=RP11-54O7.2;level=2;havana_gene=OTTHUMG00000040717.2	0	0	0	0	0	0.0050338	0	0	0.00297619	0	NA	NA	NA	NA	NA	ENSG00000241180.1	RP11-54O7.2
sense	chr1	HAVANA	gene	916865	921016	-	ID=ENSG00000223764.2;gene_id=ENSG00000223764.2;gene_type=lincRNA;gene_status=NOVEL;gene_name=RP11-54O7.3;level=2;havana_gene=OTTHUMG00000040718.2	0	0	0	0	0	2	0	1	0	0.30371	0.316863	0.73909	0.42872	0.668127	NA	ENSG00000223764.2	RP11-54O7.3
sense	chr1	HAVANA	gene	924880	944581	+	ID=ENSG00000187634.9;gene_id=ENSG00000187634.9;gene_type=protein_coding;gene_status=KNOWN;gene_name=SAMD11;level=2;havana_gene=OTTHUMG00000040719.8	265.5	234.027	268.125	83.5439	111.5	115.671	204.01	172.012	222.583	187.645	-0.849436	0.146145	-5.81229	6.16243e-09	8.54245e-08	ENSG00000187634.9	SAMD11
sense	chr1	HAVANA	gene	944204	959309	-	ID=ENSG00000188976.9;gene_id=ENSG00000188976.9;gene_type=protein_coding;gene_status=KNOWN;gene_name=NOC2L;level=2;havana_gene=OTTHUMG00000040720.1	1494.96	1483.06	1747.04	721.47	728.159	761.972	1305.2	1238.63	1186.7	1189.72	-0.663961	0.0680484	-9.75718	1.71874e-22	7.92024e-21	ENSG00000188976.9	NOC2L
sense	chr1	HAVANA	gene	960587	965715	+	ID=ENSG00000187961.12;gene_id=ENSG00000187961.12;gene_type=protein_coding;gene_status=KNOWN;gene_name=KLHL17;level=2;tag=ncRNA_host;havana_gene=OTTHUMG00000040721.6	146.5	149	158.5	55	65	77.5	64.5	61	52	93.898	0.246515	0.190286	1.2955	0.195149	0.396616	ENSG00000187961.12	KLHL17
sense	chr1	ENSEMBL	gene	965110	965166	+	ID=ENSG00000277294.1;gene_id=ENSG00000277294.1;gene_type=miRNA;gene_status=NOVEL;gene_name=AL645608.1;level=3	4.5	5	5	1.5	3	1	3.5	1	0.5	2.84526	0.25927	0.781837	0.331616	0.740179	NA	ENSG00000277294.1	AL645608.1
sense	chr1	HAVANA	gene	966497	975865	+	ID=ENSG00000187583.9;gene_id=ENSG00000187583.9;gene_type=protein_coding;gene_status=KNOWN;gene_name=PLEKHN1;level=2;havana_gene=OTTHUMG00000040756.4	26	26	27	3	2	4	2.1	1.33333	5	11.275	0.194318	0.627735	0.309554	0.7569	0.88995	ENSG00000187583.9	PLEKHN1
sense	chr1	HAVANA	gene	975204	982093	-	ID=ENSG00000187642.8;gene_id=ENSG00000187642.8;gene_type=protein_coding;gene_status=KNOWN;gene_name=PERM1;level=2;havana_gene=OTTHUMG00000040757.3	5	3	2	3	0	1	1	0	1	1.83558	0.557054	0.849431	0.655797	0.511955	NA	ENSG00000187642.8	PERM1
sense	chr1	HAVANA	gene	995966	998051	-	ID=ENSG00000272512.1;gene_id=ENSG00000272512.1;gene_type=lincRNA;gene_status=NOVEL;gene_name=RP11-54O7.17;level=2;havana_gene=OTTHUMG00000185581.1	0	0	0	0	0	0	0	0	0	0	NA	NA	NA	NA	NA	ENSG00000272512.1	RP11-54O7.17
sense	chr1	HAVANA	gene	998962	1000172	-	ID=ENSG00000188290.9;gene_id=ENSG00000188290.9;gene_type=protein_coding;gene_status=KNOWN;gene_name=HES4;level=2;havana_gene=OTTHUMG00000040758.2	0	0	0	0	0	0	0	0	0	0	NA	NA	NA	NA	NA	ENSG00000188290.9	HES4
sense	chr1	HAVANA	gene	1001138	1014541	+	ID=ENSG00000187608.7;gene_id=ENSG00000187608.7;gene_type=protein_coding;gene_status=KNOWN;gene_name=ISG15;level=2;havana_gene=OTTHUMG00000040777.2	34.7996	17.0937	19.6848	47.4489	30.6116	45.4448	7.81312	15.7213	9.23911	25.3205	1.89052	0.362475	5.21558	1.83238e-07	2.05706e-06	ENSG00000187608.7	ISG15
sense	chr1	HAVANA	gene	1008076	1008229	-	ID=ENSG00000231702.2;gene_id=ENSG00000231702.2;gene_type=processed_pseudogene;gene_status=KNOWN;gene_name=RP11-54O7.10;level=2;havana_gene=OTTHUMG00000040759.3	29.9778	36.1667	30.7333	16.75	18.6667	17.6667	22.625	24.2778	23	24.7144	-0.272388	0.330727	-0.823604	0.410164	0.642801	ENSG00000231702.2	RP11-54O7.10
sense	chr1	HAVANA	gene	1011997	1013193	-	ID=ENSG00000224969.1;gene_id=ENSG00000224969.1;gene_type=antisense;gene_status=NOVEL;gene_name=RP11-54O7.11;level=1;havana_gene=OTTHUMG00000040779.1	0	0	0	0	0.00534759	0	0	0	1	0.108521	-0.43006	0.533926	-0.805468	0.42055	NA	ENSG00000224969.1	RP11-54O7.11
sense	chr1	HAVANA	gene	1020123	1056118	+	ID=ENSG00000188157.12;gene_id=ENSG00000188157.12;gene_type=protein_coding;gene_status=KNOWN;gene_name=AGRN;level=2;havana_gene=OTTHUMG00000040778.3	3.5	3.03548	5	16	8.67864	20.271	10	10.0441	4.01313	8.70739	0.914322	0.497379	1.83828	0.0660208	0.180514	ENSG00000188157.12	AGRN
sense	chr1	HAVANA	gene	1055033	1056116	+	ID=ENSG00000242590.1;gene_id=ENSG00000242590.1;gene_type=sense_intronic;gene_status=NOVEL;gene_name=RP11-54O7.14;level=2;havana_gene=OTTHUMG00000040780.1	0.5	0.5	0	0	1	2.75	0.5	0	0	0.420966	1.33523	0.780321	1.71112	0.0870582	NA	ENSG00000242590.1	RP11-54O7.14
sense	chr1	HAVANA	gene	1059734	1069355	+	ID=ENSG00000217801.8;gene_id=ENSG00000217801.8;gene_type=transcribed_unprocessed_pseudogene;gene_status=KNOWN;gene_name=RP11-465B22.3;level=2;havana_gene=OTTHUMG00000000629.3	2.04563	0.0406681	0.68	7.0114	8.119	0.0319169	5.52131	7.34513	2.15612	3.5659	0.110602	0.718487	0.153938	0.877659	0.952338	ENSG00000217801.8	RP11-465B22.3
sense	chr1	HAVANA	gene	1062208	1063288	-	ID=ENSG00000273443.1;gene_id=ENSG00000273443.1;gene_type=lincRNA;gene_status=NOVEL;gene_name=RP11-54O7.18;level=2;havana_gene=OTTHUMG00000186253.1	0	0	0	0	1	0	0	0	0	0.115386	0.451772	0.533581	0.84668	0.397173	NA	ENSG00000273443.1	RP11-54O7.18
sense	chr1	HAVANA	gene	1070966	1074307	-	ID=ENSG00000237330.2;gene_id=ENSG00000237330.2;gene_type=protein_coding;gene_status=KNOWN;gene_name=RNF223;level=2;havana_gene=OTTHUMG00000185582.1	0	0	1	0	0	0	0	0	2	0.33705	-0.72525	0.738757	-0.981717	0.326239	NA	ENSG00000237330.2	RNF223
sense	chr1	HAVANA	gene	1081818	1116361	-	ID=ENSG00000131591.16;gene_id=ENSG00000131591.16;gene_type=protein_coding;gene_status=KNOWN;gene_name=C1orf159;level=2;havana_gene=OTTHUMG00000000745.8	65.276	60.9382	58.2121	87.4522	86.0268	91.0576	94.2564	129.787	93.7324	83.3799	-0.175957	0.178022	-0.9884	0.322957	0.555392	ENSG00000131591.16	C1orf159
sense	chr1	HAVANA	gene	1137017	1144056	+	ID=ENSG00000223823.1;gene_id=ENSG00000223823.1;gene_type=lincRNA;gene_status=NOVEL;gene_name=LINC01342;level=2;havana_gene=OTTHUMG00000000827.1	0.505814	0.0305618	0.0148459	4.2164	1.06294	4.13256	3.07026	4.59241	4.03052	2.31502	-0.27673	0.757993	-0.365083	0.71505	NA	ENSG00000223823.1	LINC01342
sense	chr1	ENSEMBL	gene	1167092	1167202	+	ID=ENSG00000207730.2;gene_id=ENSG00000207730.2;gene_type=miRNA;gene_status=KNOWN;gene_name=MIR200B;level=3	0	0	0	2	0	0	1	2	0	0.520319	-0.211175	0.835176	-0.252851	0.800384	NA	ENSG00000207730.2	MIR200B
sense	chr1	ENSEMBL	gene	1167846	1167956	+	ID=ENSG00000207607.2;gene_id=ENSG00000207607.2;gene_type=miRNA;gene_status=KNOWN;gene_name=MIR200A;level=3	0	0	0	1	0	0	1	1	0	0.309843	-0.295603	0.762542	-0.387655	0.698272	NA	ENSG00000207607.2	MIR200A
sense	chr1	ENSEMBL	gene	1169005	1169087	+	ID=ENSG00000198976.1;gene_id=ENSG00000198976.1;gene_type=miRNA;gene_status=KNOWN;gene_name=MIR429;level=3	0	0	0	3	3	1	2	3	8	2.14635	-0.644599	0.786749	-0.81932	0.412604	NA	ENSG00000198976.1	MIR429
sense	chr1	HAVANA	gene	1169357	1170343	+	ID=ENSG00000272141.1;gene_id=ENSG00000272141.1;gene_type=lincRNA;gene_status=NOVEL;gene_name=RP11-465B22.8;level=2;havana_gene=OTTHUMG00000185583.1	0	0	0	21	13	28	51	35	42	19.7976	-0.946082	0.344674	-2.74486	0.00605363	0.0253645	ENSG00000272141.1	RP11-465B22.8
sense	chr1	HAVANA	gene	1173056	1179555	-	ID=ENSG00000205231.1;gene_id=ENSG00000205231.1;gene_type=antisense;gene_status=NOVEL;gene_name=TTLL10-AS1;level=2;havana_gene=OTTHUMG00000000850.1	0.1	0	0	1.07053	6.06333	1.21781	4.52083	7.06553	10.5	3.18664	-1.13812	0.728788	-1.56166	0.118368	NA	ENSG00000205231.1	TTLL10-AS1
sense	chr1	HAVANA	gene	1173884	1197935	+	ID=ENSG00000162571.12;gene_id=ENSG00000162571.12;gene_type=protein_coding;gene_status=KNOWN;gene_name=TTLL10;level=2;havana_gene=OTTHUMG00000000851.4	0.132975	0.751569	0.923773	10.0229	8.01132	6.50324	26.9778	18.3091	16.2538	9.20132	-1.12421	0.477662	-2.35356	0.0185946	0.0647524	ENSG00000162571.12	TTLL10
sense	chr1	HAVANA	gene	1203508	1206691	-	ID=ENSG00000186891.12;gene_id=ENSG00000186891.12;gene_type=protein_coding;gene_status=KNOWN;gene_name=TNFRSF18;level=2;havana_gene=OTTHUMG00000001414.3	0.5	0	0.5	17	20	14.5	11	17	8.5	9.27307	0.573994	0.469286	1.22312	0.221284	0.43304	ENSG00000186891.12	TNFRSF18
sense	chr1	HAVANA	gene	1211326	1214138	-	ID=ENSG00000186827.9;gene_id=ENSG00000186827.9;gene_type=protein_coding;gene_status=KNOWN;gene_name=TNFRSF4;level=2;havana_gene=OTTHUMG00000001415.3	0	0	0.5	0	0	0	0	0	0	0	NA	NA	NA	NA	NA	ENSG00000186827.9	TNFRSF4
sense	chr1	HAVANA	gene	1216908	1232031	-	ID=ENSG00000078808.15;gene_id=ENSG00000078808.15;gene_type=protein_coding;gene_status=KNOWN;gene_name=SDF4;level=2;havana_gene=OTTHUMG00000001812.5	1596.04	1503.52	1682.02	979.159	887.702	1079.18	825.05	809.278	796.21	1142.53	0.3638	0.0623905	5.83102	5.50885e-09	7.74044e-08	ENSG00000078808.15	SDF4
sense	chr1	HAVANA	gene	1232265	1235041	+	ID=ENSG00000176022.4;gene_id=ENSG00000176022.4;gene_type=protein_coding;gene_status=KNOWN;gene_name=B3GALT6;level=2;havana_gene=OTTHUMG00000001813.1	103	85	113	124	90	117.5	180	156	184	125.591	-0.558678	0.155129	-3.60138	0.000316538	0.00190904	ENSG00000176022.4	B3GALT6
sense	chr1	HAVANA	gene	1242446	1246722	-	ID=ENSG00000184163.3;gene_id=ENSG00000184163.3;gene_type=protein_coding;gene_status=KNOWN;gene_name=FAM132A;level=2;havana_gene=OTTHUMG00000001412.6	5	6	2.5	3	4	6	4	1	4	3.89388	0.483117	0.688573	0.70162	0.482916	0.706236	ENSG00000184163.3	FAM132A
sense	chr1	HAVANA	gene	1249777	1251334	-	ID=ENSG00000260179.1;gene_id=ENSG00000260179.1;gene_type=lincRNA;gene_status=NOVEL;gene_name=RP5-902P8.12;level=2;havana_gene=OTTHUMG00000175732.1	2.5	2.0625	1.5	2	1	2.06667	1	2.66667	2	1.87523	-0.122237	0.807287	-0.151417	0.879647	NA	ENSG00000260179.1	RP5-902P8.12
sense	chr1	HAVANA	gene	1253909	1273885	-	ID=ENSG00000160087.19;gene_id=ENSG00000160087.19;gene_type=protein_coding;gene_status=KNOWN;gene_name=UBE2J2;level=2;havana_gene=OTTHUMG00000001911.8	553.124	554.45	569.591	480.779	430.818	502.816	544.512	575.375	513.664	522.441	-0.119035	0.076855	-1.54882	0.121424	0.284944	ENSG00000160087.19	UBE2J2
sense	chr1	HAVANA	gene	1275223	1280420	+	ID=ENSG00000230415.1;gene_id=ENSG00000230415.1;gene_type=lincRNA;gene_status=NOVEL;gene_name=RP5-902P8.10;level=2;havana_gene=OTTHUMG00000002234.2	0.603846	1.16404	1.0119	11.2856	7.21585	3.15836	7.58893	3.53606	5.84143	4.53404	0.283856	0.627452	0.452395	0.650984	0.828202	ENSG00000230415.1	RP5-902P8.10
sense	chr1	HAVANA	gene	1280436	1292029	+	ID=ENSG00000162572.18;gene_id=ENSG00000162572.18;gene_type=protein_coding;gene_status=KNOWN;gene_name=SCNN1D;level=2;havana_gene=OTTHUMG00000002081.6	2	5.51562	4.88448	30.697	22.0154	44.5417	25.0077	22.0077	23.0099	19.2911	0.543397	0.344053	1.5794	0.114244	0.272569	ENSG00000162572.18	SCNN1D
sense	chr1	HAVANA	gene	1292376	1309609	-	ID=ENSG00000131584.17;gene_id=ENSG00000131584.17;gene_type=protein_coding;gene_status=KNOWN;gene_name=ACAP3;level=2;tag=ncRNA_host;havana_gene=OTTHUMG00000002235.4	695.008	668.5	694.25	324	270.006	367.5	317.367	279.5	248.5	437.224	0.273495	0.0952623	2.87096	0.00409222	0.0180246	ENSG00000131584.17	ACAP3
sense	chr1	ENSEMBL	gene	1296110	1296170	-	ID=ENSG00000278073.1;gene_id=ENSG00000278073.1;gene_type=miRNA;gene_status=KNOWN;gene_name=MIR6726;level=3	1	1	1.75	1	0.5	0	1	0	1	0.797766	-0.31411	0.865579	-0.36289	0.716687	NA	ENSG00000278073.1	MIR6726
sense	chr1	HAVANA	gene	1308567	1311677	+	ID=ENSG00000169972.10;gene_id=ENSG00000169972.10;gene_type=protein_coding;gene_status=KNOWN;gene_name=PUSL1;level=2;havana_gene=OTTHUMG00000003361.2	236.5	236	228	80	75	101.5	71	85	90	137.058	0.145144	0.165128	0.878977	0.379414	0.613452	ENSG00000169972.10	PUSL1
sense	chr1	HAVANA	gene	1311585	1324691	-	ID=ENSG00000127054.17;gene_id=ENSG00000127054.17;gene_type=protein_coding;gene_status=KNOWN;gene_name=CPSF3L;level=1;tag=ncRNA_host;havana_gene=OTTHUMG00000003330.12	857.207	834.857	941.828	825.335	753.329	960.422	933.251	854.936	860.82	862.986	0.0236647	0.0687827	0.344051	0.730808	0.874743	ENSG00000127054.17	CPSF3L
sense	chr1	ENSEMBL	gene	1312502	1312566	-	ID=ENSG00000274153.1;gene_id=ENSG00000274153.1;gene_type=miRNA;gene_status=KNOWN;gene_name=MIR6727;level=3	3	3	5.25	5	2	3	5.5	2	4.5	3.63722	-0.139838	0.690667	-0.202468	0.839551	0.93204	ENSG00000274153.1	MIR6727
sense	chr1	HAVANA	gene	1317581	1318689	-	ID=ENSG00000240731.1;gene_id=ENSG00000240731.1;gene_type=sense_intronic;gene_status=NOVEL;gene_name=RP5-890O3.9;level=2;havana_gene=OTTHUMG00000003331.1	13.8013	10.5086	10.5125	11.3482	10.2715	14.2752	5.52326	10.25	6.86087	10.4586	0.631974	0.474668	1.3314	0.183057	0.380112	ENSG00000240731.1	RP5-890O3.9
sense	chr1	HAVANA	gene	1324756	1328897	+	ID=ENSG00000224051.5;gene_id=ENSG00000224051.5;gene_type=protein_coding;gene_status=KNOWN;gene_name=CPTP;level=2;havana_gene=OTTHUMG00000003171.2	228	213	252	178.5	169.5	210.5	163	133.5	135	187.92	0.45387	0.12948	3.50531	0.000456069	0.00263793	ENSG00000224051.5	CPTP
sense	chr1	HAVANA	gene	1331314	1335306	+	ID=ENSG00000169962.4;gene_id=ENSG00000169962.4;gene_type=protein_coding;gene_status=KNOWN;gene_name=TAS1R3;level=2;havana_gene=OTTHUMG00000003071.1	285.5	284.5	303.5	33	36	39	47.5	48	47	131.144	-0.309113	0.207324	-1.49097	0.135971	0.308908	ENSG00000169962.4	TAS1R3
sense	chr1	HAVANA	gene	1335276	1349350	-	ID=ENSG00000107404.16;gene_id=ENSG00000107404.16;gene_type=protein_coding;gene_status=KNOWN;gene_name=DVL1;level=2;tag=ncRNA_host;havana_gene=OTTHUMG00000003069.2	331	291.5	367.5	189	166	181	176.5	183.5	190.5	233.646	0.0501906	0.124068	0.404539	0.685816	0.849748	ENSG00000107404.16	DVL1
sense	chr1	ENSEMBL	gene	1339650	1339708	-	ID=ENSG00000275884.1;gene_id=ENSG00000275884.1;gene_type=miRNA;gene_status=KNOWN;gene_name=MIR6808;level=3	0.5	0.5	0.5	1.5	3	0.5	0	0.5	1.5	0.784174	0.73213	0.86468	0.846706	0.397159	NA	ENSG00000275884.1	MIR6808
sense	chr1	HAVANA	gene	1352689	1361777	-	ID=ENSG00000162576.15;gene_id=ENSG00000162576.15;gene_type=protein_coding;gene_status=KNOWN;gene_name=MXRA8;level=2;havana_gene=OTTHUMG00000002973.5	5	9	7	27	21	32.5	17.0714	9	20.5	15.9473	0.834818	0.385128	2.16764	0.0301863	0.096275	ENSG00000162576.15	MXRA8
sense	chr1	HAVANA	gene	1373730	1375495	-	ID=ENSG00000175756.12;gene_id=ENSG00000175756.12;gene_type=protein_coding;gene_status=KNOWN;gene_name=AURKAIP1;level=2;havana_gene=OTTHUMG00000001413.3	802	827	879.5	443.5	441	484.5	543	550	540.5	617.413	-0.166081	0.0770209	-2.15631	0.0310592	0.0984898	ENSG00000175756.12	AURKAIP1
sense	chr1	HAVANA	gene	1378666	1379032	+	ID=ENSG00000223663.2;gene_id=ENSG00000223663.2;gene_type=processed_pseudogene;gene_status=KNOWN;gene_name=RP5-890O3.3;level=1;tag=pseudo_consens;havana_gene=OTTHUMG00000002972.2	0	0	0	1	1	2	1	0	1	0.637481	0.560321	0.864818	0.647906	0.517046	NA	ENSG00000223663.2	RP5-890O3.3
sense	chr1	HAVANA	gene	1385711	1399328	-	ID=ENSG00000221978.10;gene_id=ENSG00000221978.10;gene_type=protein_coding;gene_status=KNOWN;gene_name=CCNL2;level=2;havana_gene=OTTHUMG00000002917.5	646.298	662.599	577.824	612.026	562.732	647.262	457.239	457.844	420.577	561.441	0.534969	0.0779693	6.86127	6.82501e-12	1.3738e-10	ENSG00000221978.10	CCNL2
sense	chr1	HAVANA	gene	1399522	1402046	+	ID=ENSG00000224870.5;gene_id=ENSG00000224870.5;gene_type=processed_transcript;gene_status=NOVEL;gene_name=RP4-758J18.2;level=2;havana_gene=OTTHUMG00000002908.4	309	300	343.5	208	187	230	257	240.5	232	256.857	-0.134095	0.110078	-1.21818	0.223156	0.435378	ENSG00000224870.5	RP4-758J18.2
sense	chr1	HAVANA	gene	1401908	1407313	-	ID=ENSG00000242485.4;gene_id=ENSG00000242485.4;gene_type=protein_coding;gene_status=KNOWN;gene_name=MRPL20;level=1;tag=ncRNA_host;havana_gene=OTTHUMG00000002916.3	803.379	801.501	889.022	380.385	376.109	451.848	528.081	489.985	439.735	579.406	-0.182484	0.08196	-2.2265	0.0259808	0.0853746	ENSG00000242485.4	MRPL20
sense	chr1	ENSEMBL	gene	1405460	1405752	-	ID=ENSG00000264293.2;gene_id=ENSG00000264293.2;gene_type=misc_RNA;gene_status=KNOWN;gene_name=RN7SL657P;level=3	2	2.5	1	3	2.5	0.5	4.5	2	2.5	1.97549	-0.39295	0.803191	-0.489235	0.624675	NA	ENSG00000264293.2	RN7SL657P
sense	chr1	HAVANA	gene	1409096	1410618	+	ID=ENSG00000272455.1;gene_id=ENSG00000272455.1;gene_type=lincRNA;gene_status=NOVEL;gene_name=RP4-758J18.13;level=2;havana_gene=OTTHUMG00000185586.1	14.6592	23.0543	21.7785	33.8622	28.7399	29.4923	54.8743	55.3333	53.1838	33.9739	-0.719281	0.265957	-2.7045	0.00684067	0.028121	ENSG00000272455.1	RP4-758J18.13
sense	chr1	HAVANA	gene	1418420	1421769	-	ID=ENSG00000235098.7;gene_id=ENSG00000235098.7;gene_type=protein_coding;gene_status=KNOWN;gene_name=ANKRD65;level=1;havana_gene=OTTHUMG00000002911.4	0.0344828	0	0	1	0	0	3	1	5	1.05118	-1.69601	0.869238	-1.95115	0.0510394	NA	ENSG00000235098.7	ANKRD65
sense	chr1	HAVANA	gene	1420245	1422691	+	ID=ENSG00000225905.1;gene_id=ENSG00000225905.1;gene_type=antisense;gene_status=NOVEL;gene_name=RP4-758J18.7;level=2;havana_gene=OTTHUMG00000002912.1	0	0	0	0	1	0	3	4	0	0.813447	-1.31373	0.863388	-1.5216	0.128109	NA	ENSG00000225905.1	RP4-758J18.7
sense	chr1	HAVANA	gene	1426128	1427787	+	ID=ENSG00000205116.3;gene_id=ENSG00000205116.3;gene_type=protein_coding;gene_status=KNOWN;gene_name=TMEM88B;level=2;havana_gene=OTTHUMG00000153395.2	0	0	0	0	0	0	0	0	0	0	NA	NA	NA	NA	NA	ENSG00000205116.3	TMEM88B
sense	chr1	HAVANA	gene	1430539	1434573	-	ID=ENSG00000225285.1;gene_id=ENSG00000225285.1;gene_type=lincRNA;gene_status=NOVEL;gene_name=RP4-758J18.10;level=1;havana_gene=OTTHUMG00000002915.2	0.5	0	0	0	0	0	0	0	0	0	NA	NA	NA	NA	NA	ENSG00000225285.1	RP4-758J18.10
sense	chr1	HAVANA	gene	1434861	1442882	+	ID=ENSG00000179403.11;gene_id=ENSG00000179403.11;gene_type=protein_coding;gene_status=KNOWN;gene_name=VWA1;level=2;havana_gene=OTTHUMG00000002975.3	2.5	0.5	0	2	0	0	0	0	0	0.457194	0.742514	0.782454	0.948955	0.342644	NA	ENSG00000179403.11	VWA1
sense	chr1	HAVANA	gene	1449689	1470158	+	ID=ENSG00000215915.8;gene_id=ENSG00000215915.8;gene_type=protein_coding;gene_status=KNOWN;gene_name=ATAD3C;level=2;havana_gene=OTTHUMG00000000531.6	150.511	125.788	165.67	88.9951	105.802	122.134	115.786	118.111	132.109	125.177	-0.121772	0.160422	-0.759076	0.447807	0.676686	ENSG00000215915.8	ATAD3C
sense	chr1	HAVANA	gene	1471769	1497848	+	ID=ENSG00000160072.18;gene_id=ENSG00000160072.18;gene_type=protein_coding;gene_status=KNOWN;gene_name=ATAD3B;level=2;havana_gene=OTTHUMG00000000577.5	897.412	810.416	1014.23	496.273	504.572	647.719	660.734	587.66	593.979	693.873	-0.0753517	0.0864158	-0.871967	0.383226	0.616968	ENSG00000160072.18	ATAD3B
sense	chr1	HAVANA	gene	1512151	1534687	+	ID=ENSG00000197785.12;gene_id=ENSG00000197785.12;gene_type=protein_coding;gene_status=KNOWN;gene_name=ATAD3A;level=2;havana_gene=OTTHUMG00000000575.6	1275.34	1215.34	1425.46	472.56	434.997	486.198	647.101	603.97	620.267	812.865	-0.33594	0.0774746	-4.33613	1.45015e-05	0.000117779	ENSG00000197785.12	ATAD3A
sense	chr1	HAVANA	gene	1535174	1540453	-	ID=ENSG00000205090.7;gene_id=ENSG00000205090.7;gene_type=protein_coding;gene_status=KNOWN;gene_name=TMEM240;level=2;havana_gene=OTTHUMG00000042193.3	3.5	5.5	4.5	6	4.33333	6	13.5	10	7	6.56639	-0.768605	0.55371	-1.3881	0.165106	0.354597	ENSG00000205090.7	TMEM240
sense	chr1	HAVANA	gene	1541673	1574869	-	ID=ENSG00000160075.11;gene_id=ENSG00000160075.11;gene_type=protein_coding;gene_status=KNOWN;gene_name=SSU72;level=2;havana_gene=OTTHUMG00000000576.5	1118.91	989.265	1049.6	845.322	821.117	981.611	1001.76	947.603	919.222	960.313	-0.0285431	0.0624961	-0.456718	0.647874	0.825965	ENSG00000160075.11	SSU72
sense	chr1	HAVANA	gene	1574975	1577075	+	ID=ENSG00000215014.4;gene_id=ENSG00000215014.4;gene_type=lincRNA;gene_status=NOVEL;gene_name=RP5-832C2.5;level=2;havana_gene=OTTHUMG00000186983.1	0	0	0.0222222	1	1.06872	3.03704	2.38482	5	3.05882	1.5557	-0.692095	0.826361	-0.83752	0.4023	NA	ENSG00000215014.4	RP5-832C2.5
sense	chr1	ENSEMBL	gene	1579756	1580046	+	ID=ENSG00000279244.1;gene_id=ENSG00000279244.1;gene_type=protein_coding;gene_status=KNOWN;gene_name=AL645728.1;level=3	0	0	0.0232558	0	0	0	0	0	0.0217391	0	NA	NA	NA	NA	NA	ENSG00000279244.1	AL645728.1
sense	chr1	HAVANA	gene	1583510	1583909	-	ID=ENSG00000274481.1;gene_id=ENSG00000274481.1;gene_type=processed_pseudogene;gene_status=KNOWN;gene_name=RP11-345P4.11;level=2;havana_gene=OTTHUMG00000187518.1	0	0	0	0	0	0	0	0	0	0	NA	NA	NA	NA	NA	ENSG00000274481.1	RP11-345P4.11
sense	chr1	ENSEMBL	gene	1589065	1589350	-	ID=ENSG00000280747.1;gene_id=ENSG00000280747.1;gene_type=misc_RNA;gene_status=NOVEL;gene_name=Metazoa_SRP;level=3	0	0	0	0	0	0	0	0	0	0	NA	NA	NA	NA	NA	ENSG00000280747.1	Metazoa_SRP
sense	chr1	HAVANA	gene	1598012	1600096	-	ID=ENSG00000228594.3;gene_id=ENSG00000228594.3;gene_type=protein_coding;gene_status=KNOWN;gene_name=C1orf233;level=2;havana_gene=OTTHUMG00000154864.2	2	2.5	2	16	17.5	19	31	32	34	16.4686	-0.762697	0.356806	-2.13757	0.0325517	0.102144	ENSG00000228594.3	C1orf233
sense	chr1	HAVANA	gene	1613758	1615795	-	ID=ENSG00000272106.1;gene_id=ENSG00000272106.1;gene_type=antisense;gene_status=NOVEL;gene_name=RP11-345P4.9;level=2;havana_gene=OTTHUMG00000185588.1	10	7	10	25	26.625	25.125	26.3333	21	23	18.8335	0.220452	0.338468	0.651324	0.514837	0.73237	ENSG00000272106.1	RP11-345P4.9
sense	chr1	HAVANA	gene	1615415	1630610	+	ID=ENSG00000197530.11;gene_id=ENSG00000197530.11;gene_type=protein_coding;gene_status=KNOWN;gene_name=MIB2;level=1;havana_gene=OTTHUMG00000074647.9	71.5204	79.5	75.5133	187.513	187	249.056	185.333	191	175	151.51	0.262985	0.130025	2.02258	0.0431165	0.128145	ENSG00000197530.11	MIB2
sense	chr1	HAVANA	gene	1632095	1701810	+	ID=ENSG00000189409.11;gene_id=ENSG00000189409.11;gene_type=protein_coding;gene_status=KNOWN;gene_name=MMP23B;level=2;havana_gene=OTTHUMG00000074713.5	1001.53	913.839	967.227	1297.32	1221.17	1516.08	1292.6	1264.31	1150.63	1163.62	0.208325	0.056559	3.68331	0.000230221	0.00143628	ENSG00000189409.11	MMP23B
sense	chr1	HAVANA	gene	1635227	1722818	-	ID=ENSG00000248333.6;gene_id=ENSG00000248333.6;gene_type=protein_coding;gene_status=KNOWN;gene_name=CDK11B;level=2;havana_gene=OTTHUMG00000078638.6	855.011	840.865	915.492	1171.43	1184.69	1300.68	1245.69	1167.38	1080.29	1069.11	0.155604	0.0579549	2.68491	0.00725502	0.0295581	ENSG00000248333.6	CDK11B
sense	chr1	HAVANA	gene	1659325	1662602	+	ID=ENSG00000272004.1;gene_id=ENSG00000272004.1;gene_type=antisense;gene_status=NOVEL;gene_name=RP11-345P4.10;level=2;havana_gene=OTTHUMG00000185638.1	41.2574	38.0156	32	47.0111	43.2546	52.1722	48.7428	40.5	41.75	42.1686	0.199816	0.242	0.825686	0.408982	0.64192	ENSG00000272004.1	RP11-345P4.10
sense	chr1	HAVANA	gene	1659529	1692728	-	ID=ENSG00000189339.10;gene_id=ENSG00000189339.10;gene_type=protein_coding;gene_status=KNOWN;gene_name=SLC35E2B;level=2;havana_gene=OTTHUMG00000078639.3	241.909	252.212	244.973	298.648	269.282	301.719	297.931	263.976	259.567	267.604	0.170315	0.102264	1.66545	0.0958232	0.239528	ENSG00000189339.10	SLC35E2B
sense	chr1	HAVANA	gene	1671990	1673411	+	ID=ENSG00000269737.1;gene_id=ENSG00000269737.1;gene_type=antisense;gene_status=NOVEL;gene_name=RP11-345P4.7;level=2;havana_gene=OTTHUMG00000182604.1	6.00463	4.33333	5.17241	3	3.75968	4.21667	4.58333	1.66667	4	4.12511	0.0715987	0.66959	0.106929	0.914845	0.967177	ENSG00000269737.1	RP11-345P4.7
sense	chr1	HAVANA	gene	1673275	1674397	+	ID=ENSG00000269227.1;gene_id=ENSG00000269227.1;gene_type=transcribed_processed_pseudogene;gene_status=KNOWN;gene_name=RP11-345P4.6;level=1;tag=pseudo_consens;havana_gene=OTTHUMG00000182605.1	4.07867	2.58333	2.52051	2.00342	2.64342	4.26014	1.51014	1.91667	2.09098	2.78659	0.494743	0.746805	0.662479	0.507664	NA	ENSG00000269227.1	RP11-345P4.6
sense	chr1	HAVANA	gene	1699942	1701782	+	ID=ENSG00000215914.4;gene_id=ENSG00000215914.4;gene_type=unprocessed_pseudogene;gene_status=KNOWN;gene_name=MMP23A;level=2;havana_gene=OTTHUMG00000000585.6	1	0.5	0	2.5	4	3	2.25	2.5	1	1.61344	0.687334	0.819072	0.839162	0.401378	NA	ENSG00000215914.4	MMP23A
sense	chr1	HAVANA	gene	1702730	1724324	-	ID=ENSG00000008128.21;gene_id=ENSG00000008128.21;gene_type=protein_coding;gene_status=KNOWN;gene_name=CDK11A;level=2;havana_gene=OTTHUMG00000000703.14	96.142	100.055	114.606	161.446	152.615	185.722	176.325	159.552	138.296	140.117	0.165005	0.13667	1.20732	0.227308	0.440977	ENSG00000008128.21	CDK11A
sense	chr1	HAVANA	gene	1702736	1737688	-	ID=ENSG00000268575.1;gene_id=ENSG00000268575.1;gene_type=processed_transcript;gene_status=NOVEL;gene_name=RP1-283E3.8;level=2;havana_gene=OTTHUMG00000183552.1	227.566	232.238	241.543	276.536	264.77	299.041	284.729	276.445	236.461	257.271	0.16685	0.103103	1.61828	0.105603	0.257492	ENSG00000268575.1	RP1-283E3.8
sense	chr1	HAVANA	gene	1724512	1737251	+	ID=ENSG00000227775.3;gene_id=ENSG00000227775.3;gene_type=transcribed_processed_pseudogene;gene_status=KNOWN;gene_name=RP1-283E3.4;level=1;tag=pseudo_consens;havana_gene=OTTHUMG00000000825.3	276.522	263.446	239.715	229.237	213.163	238.793	218.208	210.791	205.186	232.642	0.190764	0.111761	1.70689	0.0878422	0.224448	ENSG00000227775.3	RP1-283E3.4
sense	chr1	HAVANA	gene	1724838	1745992	-	ID=ENSG00000215790.5;gene_id=ENSG00000215790.5;gene_type=protein_coding;gene_status=KNOWN;gene_name=SLC35E2;level=2;havana_gene=OTTHUMG00000000823.5	197.134	205.871	195.023	196.987	166.675	197.443	174.338	190.283	159.047	186.295	0.189193	0.123394	1.53324	0.125216	0.291478	ENSG00000215790.5	SLC35E2
sense	chr1	HAVANA	gene	1751232	1780457	-	ID=ENSG00000008130.14;gene_id=ENSG00000008130.14;gene_type=protein_coding;gene_status=KNOWN;gene_name=NADK;level=2;havana_gene=OTTHUMG00000000942.6	979.651	945.69	1117	622.753	623.857	799.383	595.878	618.327	551.739	767.655	0.297394	0.078882	3.77011	0.000163174	0.00105087	ENSG00000008130.14	NADK
sense	chr1	HAVANA	gene	1785285	1891117	-	ID=ENSG00000078369.16;gene_id=ENSG00000078369.16;gene_type=protein_coding;gene_status=KNOWN;gene_name=GNB1;level=1;havana_gene=OTTHUMG00000000940.7	2235.66	2056.02	2214.85	1577.28	1589.37	1805.65	1708.74	1600.33	1511.59	1814.67	0.132845	0.0506116	2.6248	0.00867011	0.0341906	ENSG00000078369.16	GNB1
sense	chr1	HAVANA	gene	1891471	1892658	+	ID=ENSG00000231050.1;gene_id=ENSG00000231050.1;gene_type=antisense;gene_status=NOVEL;gene_name=RP1-140A9.1;level=2;havana_gene=OTTHUMG00000000941.1	3	4	5	0	1	3	3	4	2	2.7755	-0.746512	0.773794	-0.964743	0.334673	NA	ENSG00000231050.1	RP1-140A9.1
sense	chr1	HAVANA	gene	1914827	1917296	+	ID=ENSG00000169885.8;gene_id=ENSG00000169885.8;gene_type=protein_coding;gene_status=KNOWN;gene_name=CALML6;level=1;havana_gene=OTTHUMG00000000943.2	2	1	1	3	1	1	1	2	0	1.32555	0.499825	0.853435	0.585663	0.558102	NA	ENSG00000169885.8	CALML6
sense	chr1	HAVANA	gene	1917590	1919273	-	ID=ENSG00000178821.11;gene_id=ENSG00000178821.11;gene_type=protein_coding;gene_status=KNOWN;gene_name=TMEM52;level=2;havana_gene=OTTHUMG00000000944.6	11	11	17	3	4	5	4	2	4	7.00711	0.282153	0.623948	0.452206	0.65112	0.828206	ENSG00000178821.11	TMEM52
sense	chr1	HAVANA	gene	1921951	2003837	-	ID=ENSG00000142609.16;gene_id=ENSG00000142609.16;gene_type=protein_coding;gene_status=KNOWN;gene_name=CFAP74;level=1;havana_gene=OTTHUMG00000000945.16	2.95305	1.50196	0.808475	10.822	19.7832	21.6	29.2653	29.8871	32.8369	15.9434	-0.688789	0.372354	-1.84982	0.0643391	0.176826	ENSG00000142609.16	CFAP74
sense	chr1	HAVANA	gene	2013213	2015530	-	ID=ENSG00000233542.1;gene_id=ENSG00000233542.1;gene_type=antisense;gene_status=NOVEL;gene_name=RP11-547D24.1;level=2;havana_gene=OTTHUMG00000041065.1	0	0	0	0	0	0	0	0	0	0	NA	NA	NA	NA	NA	ENSG00000233542.1	RP11-547D24.1
sense	chr1	HAVANA	gene	2019324	2030751	+	ID=ENSG00000187730.7;gene_id=ENSG00000187730.7;gene_type=protein_coding;gene_status=KNOWN;gene_name=GABRD;level=2;havana_gene=OTTHUMG00000041064.2	0.199074	0.333333	0	0.022396	0.0715198	2.08696	2	0.0586957	0.00869565	0.402454	0.0174447	0.786491	0.0221804	0.982304	NA	ENSG00000187730.7	GABRD
sense	chr1	HAVANA	gene	2049203	2050070	-	ID=ENSG00000226969.1;gene_id=ENSG00000226969.1;gene_type=antisense;gene_status=NOVEL;gene_name=RP11-547D24.3;level=2;havana_gene=OTTHUMG00000041087.1	0	0	0	0	0	0	0	0	0	0	NA	NA	NA	NA	NA	ENSG00000226969.1	RP11-547D24.3
sense	chr1	HAVANA	gene	2050470	2185395	+	ID=ENSG00000067606.14;gene_id=ENSG00000067606.14;gene_type=protein_coding;gene_status=KNOWN;gene_name=PRKCZ;level=1;havana_gene=OTTHUMG00000001238.12	2.17096	0.695502	1.92588	165.787	138.101	156.657	96.7354	104.816	103.915	82.2773	0.674931	0.168261	4.01122	6.04063e-05	0.000429463	ENSG00000067606.14	PRKCZ
sense	chr1	HAVANA	gene	2141084	2145279	-	ID=ENSG00000271806.1;gene_id=ENSG00000271806.1;gene_type=antisense;gene_status=NOVEL;gene_name=RP5-892K4.1;level=2;havana_gene=OTTHUMG00000185365.1	0.180952	0	0.542857	4.18137	2.05705	3.01471	2.52561	1.03571	1.16166	1.60492	0.677863	0.821964	0.824686	0.40955	NA	ENSG00000271806.1	RP5-892K4.1
sense	chr1	HAVANA	gene	2181794	2184389	-	ID=ENSG00000182873.5;gene_id=ENSG00000182873.5;gene_type=antisense;gene_status=NOVEL;gene_name=RP11-181G12.2;level=1;havana_gene=OTTHUMG00000001239.2	0	0.0075188	0	19.0381	13.509	10	12	17	14.0102	9.14478	0.089472	0.468259	0.191074	0.848468	0.936856	ENSG00000182873.5	RP11-181G12.2
sense	chr1	HAVANA	gene	2184461	2212720	-	ID=ENSG00000162585.15;gene_id=ENSG00000162585.15;gene_type=protein_coding;gene_status=KNOWN;gene_name=C1orf86;level=2;havana_gene=OTTHUMG00000001404.7	14.8185	20.3621	15.9838	266.665	225.6	263.89	171.56	174.901	164.631	141.081	0.64951	0.129703	5.00768	5.50903e-07	5.74935e-06	ENSG00000162585.15	C1orf86
sense	chr1	HAVANA	gene	2212523	2220738	+	ID=ENSG00000234396.3;gene_id=ENSG00000234396.3;gene_type=lincRNA;gene_status=NOVEL;gene_name=RP11-181G12.4;level=2;havana_gene=OTTHUMG00000001405.2	0.0409331	0.294924	0.183561	2.0782	1.28096	2.99404	2.09859	1.37028	0.247058	0.940663	0.67304	0.869529	0.774029	0.438914	NA	ENSG00000234396.3	RP11-181G12.4
sense	chr1	ENSEMBL	gene	2222427	2222500	-	ID=ENSG00000277082.1;gene_id=ENSG00000277082.1;gene_type=miRNA;gene_status=NOVEL;gene_name=AL590822.1;level=3	0	0	0.0225225	0.0174307	0	0.00900901	0	0.0149254	0.0108696	0	NA	NA	NA	NA	NA	ENSG00000277082.1	AL590822.1
sense	chr1	HAVANA	gene	2228695	2310119	+	ID=ENSG00000157933.9;gene_id=ENSG00000157933.9;gene_type=protein_coding;gene_status=KNOWN;gene_name=SKI;level=2;havana_gene=OTTHUMG00000001407.3	12.549	8.34711	6.42416	94.9284	74.6845	112.139	61.4228	57.0591	56.8875	51.7306	0.762072	0.214383	3.55473	0.000378374	0.00223372	ENSG00000157933.9	SKI
sense	chr1	HAVANA	gene	2321253	2391707	-	ID=ENSG00000116151.12;gene_id=ENSG00000116151.12;gene_type=protein_coding;gene_status=KNOWN;gene_name=MORN1;level=1;havana_gene=OTTHUMG00000001402.6	48.1617	35.3881	26.6105	118.551	108.662	115.772	110.137	103.992	91.5148	82.0079	0.257574	0.174026	1.48009	0.138851	0.313853	ENSG00000116151.12	MORN1
sense	chr1	HAVANA	gene	2326201	2326693	-	ID=ENSG00000272161.1;gene_id=ENSG00000272161.1;gene_type=sense_intronic;gene_status=NOVEL;gene_name=RP4-713A8.1;level=2;havana_gene=OTTHUMG00000185693.1	0	0	0	0	0	0	0	0	0	0	NA	NA	NA	NA	NA	ENSG00000272161.1	RP4-713A8.1
sense	chr1	HAVANA	gene	2350414	2352820	-	ID=ENSG00000269896.2;gene_id=ENSG00000269896.2;gene_type=transcribed_processed_pseudogene;gene_status=KNOWN;gene_name=RP4-740C4.5;level=1;tag=pseudo_consens;havana_gene=OTTHUMG00000057495.3	15.75	11.25	12.5	15	12.75	20.25	13	14.5	13.75	14.0692	0.291915	0.403524	0.723416	0.469424	0.695101	ENSG00000269896.2	RP4-740C4.5
sense	chr1	HAVANA	gene	2363061	2363628	-	ID=ENSG00000272420.1;gene_id=ENSG00000272420.1;gene_type=sense_intronic;gene_status=NOVEL;gene_name=RP4-740C4.7;level=2;havana_gene=OTTHUMG00000185694.1	0	0	0	0	0	0	0	0	0	0	NA	NA	NA	NA	NA	ENSG00000272420.1	RP4-740C4.7
sense	chr1	HAVANA	gene	2391775	2405444	+	ID=ENSG00000157916.17;gene_id=ENSG00000157916.17;gene_type=protein_coding;gene_status=KNOWN;gene_name=RER1;level=2;havana_gene=OTTHUMG00000001403.4	745.5	746.262	699.679	765.742	691.932	823.674	704.033	703.34	624.133	718.958	0.256124	0.0672878	3.8064	0.000141007	0.000920852	ENSG00000157916.17	RER1
sense	chr1	HAVANA	gene	2403964	2413797	-	ID=ENSG00000157911.8;gene_id=ENSG00000157911.8;gene_type=protein_coding;gene_status=KNOWN;gene_name=PEX10;level=1;havana_gene=OTTHUMG00000001637.4	180.013	163.5	190.512	162.529	155.03	173.512	167.257	157.039	143.006	165.498	0.163656	0.12982	1.26064	0.20744	0.413521	ENSG00000157911.8	PEX10
sense	chr1	HAVANA	gene	2425980	2505530	+	ID=ENSG00000149527.16;gene_id=ENSG00000149527.16;gene_type=protein_coding;gene_status=KNOWN;gene_name=PLCH2;level=2;havana_gene=OTTHUMG00000000719.3	0.5	0.5	0.5	4.508	1.5	4.5	4.54762	5.5101	3	2.61298	-0.220271	0.729548	-0.301929	0.762706	NA	ENSG00000149527.16	PLCH2
sense	chr1	HAVANA	gene	2492300	2493258	-	ID=ENSG00000224387.1;gene_id=ENSG00000224387.1;gene_type=antisense;gene_status=NOVEL;gene_name=RP3-395M20.2;level=1;havana_gene=OTTHUMG00000000720.1	0	0	0	0	0	0	0.5	0	0	0	NA	NA	NA	NA	NA	ENSG00000224387.1	RP3-395M20.2
sense	chr1	HAVANA	gene	2493437	2494479	-	ID=ENSG00000229393.1;gene_id=ENSG00000229393.1;gene_type=antisense;gene_status=NOVEL;gene_name=RP3-395M20.3;level=1;havana_gene=OTTHUMG00000000721.1	0.5	0	0	0.5	0	0	0	0.5	0	0	NA	NA	NA	NA	NA	ENSG00000229393.1	RP3-395M20.3
sense	chr1	HAVANA	gene	2508533	2526600	-	ID=ENSG00000157881.12;gene_id=ENSG00000157881.12;gene_type=protein_coding;gene_status=KNOWN;gene_name=PANK4;level=2;havana_gene=OTTHUMG00000000791.3	129	117	126	72	76	72	51.5	57	48.5	84.6792	0.56998	0.193157	2.95087	0.00316884	0.0145376	ENSG00000157881.12	PANK4
sense	chr1	HAVANA	gene	2528745	2530245	-	ID=ENSG00000197921.5;gene_id=ENSG00000197921.5;gene_type=protein_coding;gene_status=KNOWN;gene_name=HES5;level=2;havana_gene=OTTHUMG00000000793.1	0	0	0	0.5	0	0	0	0	0	0	NA	NA	NA	NA	NA	ENSG00000197921.5	HES5
sense	chr1	HAVANA	gene	2546465	2547460	+	ID=ENSG00000272449.1;gene_id=ENSG00000272449.1;gene_type=lincRNA;gene_status=NOVEL;gene_name=RP3-395M20.12;level=2;havana_gene=OTTHUMG00000185639.1	1	1.5	0	1.5	1.5	2	1.5	2	0	1.41482	0.443624	0.843936	0.52566	0.599124	NA	ENSG00000272449.1	RP3-395M20.12
sense	chr1	HAVANA	gene	2549920	2557031	-	ID=ENSG00000238164.5;gene_id=ENSG00000238164.5;gene_type=antisense;gene_status=NOVEL;gene_name=RP3-395M20.8;level=2;havana_gene=OTTHUMG00000000818.3	5.25	12.25	9	106.25	96.25	126	23	25	20.5	45.7044	2.31671	0.253984	9.12148	7.41059e-20	2.86898e-18	ENSG00000238164.5	RP3-395M20.8
sense	chr1	HAVANA	gene	2555639	2565382	+	ID=ENSG00000157873.16;gene_id=ENSG00000157873.16;gene_type=protein_coding;gene_status=KNOWN;gene_name=TNFRSF14;level=2;havana_gene=OTTHUMG00000000792.17	48.5	60.5	55	180	178	220	44.1667	43	37	95.0682	2.28293	0.184981	12.3414	5.4182e-35	4.13456e-33	ENSG00000157873.16	TNFRSF14
sense	chr1	HAVANA	gene	2566410	2569888	+	ID=ENSG00000225931.3;gene_id=ENSG00000225931.3;gene_type=TEC;gene_status=KNOWN;gene_name=RP3-395M20.7;level=2;havana_gene=OTTHUMG00000158429.2	0.5	0	0	8.25	7.75	9	2.25	2.75	1.75	3.43947	1.64738	0.698385	2.35884	0.0183322	0.063981	ENSG00000225931.3	RP3-395M20.7
sense	chr1	HAVANA	gene	2581560	2584533	+	ID=ENSG00000228037.1;gene_id=ENSG00000228037.1;gene_type=lincRNA;gene_status=NOVEL;gene_name=RP3-395M20.9;level=1;havana_gene=OTTHUMG00000000819.1	0	0.00826446	0	2.04456	2	0.533333	0	0	0.0204082	0.553605	1.68515	0.826145	2.03978	0.0413724	NA	ENSG00000228037.1	RP3-395M20.9
sense	chr1	HAVANA	gene	2586491	2591469	+	ID=ENSG00000157870.13;gene_id=ENSG00000157870.13;gene_type=protein_coding;gene_status=KNOWN;gene_name=FAM213B;level=2;havana_gene=OTTHUMG00000000847.4	9.5	16	14.5	55.5	59	67	38.5	30.5	35.5	35.3035	0.876752	0.257542	3.40431	0.000663317	0.00370658	ENSG00000157870.13	FAM213B
sense	chr1	HAVANA	gene	2590639	2632990	-	ID=ENSG00000142606.14;gene_id=ENSG00000142606.14;gene_type=protein_coding;gene_status=KNOWN;gene_name=MMEL1;level=2;havana_gene=OTTHUMG00000000846.4	1.5242	7.13063	8.36346	18.997	13.5468	21.1689	8.56651	8.67414	10.6928	10.8868	0.913158	0.451918	2.02063	0.0433183	0.128584	ENSG00000142606.14	MMEL1
sense	chr1	HAVANA	gene	2632568	2636620	+	ID=ENSG00000237058.1;gene_id=ENSG00000237058.1;gene_type=antisense;gene_status=NOVEL;gene_name=RP13-436F16.1;level=1;havana_gene=OTTHUMG00000039631.1	0.5	0	0	0	0	0.5	0	0	0	0	NA	NA	NA	NA	NA	ENSG00000237058.1	RP13-436F16.1
sense	chr1	HAVANA	gene	2635976	2801721	-	ID=ENSG00000215912.10;gene_id=ENSG00000215912.10;gene_type=protein_coding;gene_status=KNOWN;gene_name=TTC34;level=2;havana_gene=OTTHUMG00000000539.8	0.555556	0	0.0169492	3	3.51923	2.11948	2	0.585544	1.01961	1.52208	0.896738	0.830718	1.07947	0.280377	NA	ENSG00000215912.10	TTC34
sense	chr1	HAVANA	gene	2811850	2812692	-	ID=ENSG00000233234.1;gene_id=ENSG00000233234.1;gene_type=lincRNA;gene_status=NOVEL;gene_name=RP11-740P5.2;level=1;havana_gene=OTTHUMG00000000564.1	0	0	0	0	0	0	0	0	0	0	NA	NA	NA	NA	NA	ENSG00000233234.1	RP11-740P5.2
sense	chr1	HAVANA	gene	2814432	2814998	-	ID=ENSG00000231630.1;gene_id=ENSG00000231630.1;gene_type=lincRNA;gene_status=NOVEL;gene_name=RP11-740P5.3;level=2;havana_gene=OTTHUMG00000000565.1	0	0	0	1	0	1	0	0	0	0.212346	0.801485	0.663224	1.20847	0.226867	NA	ENSG00000231630.1	RP11-740P5.3
sense	chr1	HAVANA	gene	3021483	3022903	+	ID=ENSG00000169717.6;gene_id=ENSG00000169717.6;gene_type=protein_coding;gene_status=KNOWN;gene_name=ACTRT2;level=2;havana_gene=OTTHUMG00000000562.1	0	0	0	0	0	0	0	0	0	0	NA	NA	NA	NA	NA	ENSG00000169717.6	ACTRT2
sense	chr1	HAVANA	gene	3059615	3068437	-	ID=ENSG00000177133.9;gene_id=ENSG00000177133.9;gene_type=antisense;gene_status=NOVEL;gene_name=LINC00982;level=2;havana_gene=OTTHUMG00000000563.3	0	0	0	0	0	0	0	0	0	0	NA	NA	NA	NA	NA	ENSG00000177133.9	LINC00982
sense	chr1	HAVANA	gene	3069168	3438621	+	ID=ENSG00000142611.15;gene_id=ENSG00000142611.15;gene_type=protein_coding;gene_status=KNOWN;gene_name=PRDM16;level=1;havana_gene=OTTHUMG00000000581.9	1.17244	3.8814	0.168918	3.59652	2.7274	3.22267	2.57913	2.68566	1.5692	2.51198	0.317882	0.756751	0.420061	0.674441	NA	ENSG00000142611.15	PRDM16
sense	chr1	HAVANA	gene	3132927	3133709	-	ID=ENSG00000226286.1;gene_id=ENSG00000226286.1;gene_type=antisense;gene_status=NOVEL;gene_name=RP1-163G9.2;level=2;havana_gene=OTTHUMG00000000624.1	0	0	0	0	0	0	0	0	0	0	NA	NA	NA	NA	NA	ENSG00000226286.1	RP1-163G9.2
sense	chr1	HAVANA	gene	3205988	3208664	+	ID=ENSG00000279839.1;gene_id=ENSG00000279839.1;gene_type=TEC;gene_status=KNOWN;gene_name=RP11-193J6.1;level=2;havana_gene=OTTHUMG00000185775.1	0.00581395	0.142857	0	0	0.00292398	0	0.0776786	0.0714286	0.00925926	0	NA	NA	NA	NA	NA	ENSG00000279839.1	RP11-193J6.1
sense	chr1	HAVANA	gene	3306636	3310096	-	ID=ENSG00000272235.1;gene_id=ENSG00000272235.1;gene_type=lincRNA;gene_status=NOVEL;gene_name=RP11-22L13.1;level=2;havana_gene=OTTHUMG00000185641.1	0	0	0	0	0	0	0	0	0	0	NA	NA	NA	NA	NA	ENSG00000272235.1	RP11-22L13.1
sense	chr1	HAVANA	gene	3454426	3481113	+	ID=ENSG00000130762.13;gene_id=ENSG00000130762.13;gene_type=protein_coding;gene_status=KNOWN;gene_name=ARHGEF16;level=2;havana_gene=OTTHUMG00000000625.3	0	0	1	0.5	0	0	0	0	0	0.120007	0.00747705	0.52147	0.0143384	0.98856	NA	ENSG00000130762.13	ARHGEF16
sense	chr1	HAVANA	gene	3487246	3487627	+	ID=ENSG00000272088.1;gene_id=ENSG00000272088.1;gene_type=lincRNA;gene_status=NOVEL;gene_name=RP11-168F9.2;level=2;havana_gene=OTTHUMG00000185642.1	0	0	0	0	0	0	0	0	0	0	NA	NA	NA	NA	NA	ENSG00000272088.1	RP11-168F9.2
sense	chr1	HAVANA	gene	3489920	3611495	-	ID=ENSG00000162591.14;gene_id=ENSG00000162591.14;gene_type=protein_coding;gene_status=KNOWN;gene_name=MEGF6;level=2;tag=ncRNA_host;havana_gene=OTTHUMG00000000611.6	0.0416667	0.0128205	1.10916	0.0833333	1.57242	1.19615	22.0769	11.6111	9.33333	4.81529	-3.02341	0.723234	-4.1804	2.91001e-05	0.000220993	ENSG00000162591.14	MEGF6
sense	chr1	ENSEMBL	gene	3560695	3560790	-	ID=ENSG00000207776.1;gene_id=ENSG00000207776.1;gene_type=miRNA;gene_status=KNOWN;gene_name=MIR551A;level=3	0	0	0	0	0	0	0	0	0	0	NA	NA	NA	NA	NA	ENSG00000207776.1	MIR551A
sense	chr1	HAVANA	gene	3623190	3624743	-	ID=ENSG00000238260.1;gene_id=ENSG00000238260.1;gene_type=antisense;gene_status=NOVEL;gene_name=RP11-46F15.2;level=2;havana_gene=OTTHUMG00000000613.1	2	0	1	1	0	4	0	1	3	1.29971	0.197435	0.862059	0.229028	0.818847	NA	ENSG00000238260.1	RP11-46F15.2
sense	chr1	HAVANA	gene	3625002	3630127	+	ID=ENSG00000158109.13;gene_id=ENSG00000158109.13;gene_type=protein_coding;gene_status=KNOWN;gene_name=TPRG1L;level=2;havana_gene=OTTHUMG00000000609.1	117.5	81.2078	112.154	315.507	304.029	335	250.5	261.508	208.508	215.035	0.494501	0.113852	4.34336	1.40321e-05	0.000114319	ENSG00000158109.13	TPRG1L
sense	chr1	HAVANA	gene	3630767	3652761	-	ID=ENSG00000116213.14;gene_id=ENSG00000116213.14;gene_type=protein_coding;gene_status=KNOWN;gene_name=WRAP73;level=1;havana_gene=OTTHUMG00000000612.4	160.056	164.516	148	275.058	279.531	343.515	404.398	380.5	340.038	269.437	-0.233783	0.100253	-2.33194	0.0197039	0.0678486	ENSG00000116213.14	WRAP73
sense	chr1	HAVANA	gene	3652520	3736201	+	ID=ENSG00000078900.13;gene_id=ENSG00000078900.13;gene_type=protein_coding;gene_status=KNOWN;gene_name=TP73;level=2;havana_gene=OTTHUMG00000000610.5	1.02814	0.068328	0.0450522	132.125	99.785	139.106	88.4431	87.0112	94.0461	68.0439	0.543103	0.186283	2.91548	0.00355147	0.0159688	ENSG00000078900.13	TP73
sense	chr1	HAVANA	gene	3658938	3668772	-	ID=ENSG00000227589.1;gene_id=ENSG00000227589.1;gene_type=antisense;gene_status=NOVEL;gene_name=RP5-1092A11.5;level=1;havana_gene=OTTHUMG00000041605.1	0.0212766	0.207181	0.0450091	1	0	0.273352	1.1431	2.70209	0.34359	0.509823	-0.78265	0.828902	-0.944202	0.345067	NA	ENSG00000227589.1	RP5-1092A11.5
sense	chr1	HAVANA	gene	3712200	3714298	-	ID=ENSG00000235131.1;gene_id=ENSG00000235131.1;gene_type=antisense;gene_status=NOVEL;gene_name=RP5-1092A11.2;level=2;havana_gene=OTTHUMG00000003412.1	0	0	0	0	1	0	0	0	0	0.115386	0.451772	0.533581	0.84668	0.397173	NA	ENSG00000235131.1	RP5-1092A11.2
sense	chr1	HAVANA	gene	3735601	3747336	-	ID=ENSG00000227372.9;gene_id=ENSG00000227372.9;gene_type=antisense;gene_status=KNOWN;gene_name=TP73-AS1;level=2;havana_gene=OTTHUMG00000003414.4	3	2.16667	8.64762	142.755	146.712	197.222	171.729	146.333	157.894	103.341	0.115353	0.156209	0.738455	0.460238	0.687528	ENSG00000227372.9	TP73-AS1
sense	chr1	ENSEMBL	gene	3736943	3737103	+	ID=ENSG00000276189.1;gene_id=ENSG00000276189.1;gene_type=misc_RNA;gene_status=NOVEL;gene_name=TP73-AS1;level=3	0	0	1	0.5	1.5	0	1	0	0	0.450147	0.366607	0.805414	0.455178	0.648981	NA	ENSG00000276189.1	TP73-AS1
sense	chr1	HAVANA	gene	3752398	3771645	+	ID=ENSG00000162592.7;gene_id=ENSG00000162592.7;gene_type=protein_coding;gene_status=KNOWN;gene_name=CCDC27;level=2;havana_gene=OTTHUMG00000003504.3	0.0899718	0.0853521	1.06453	2.6335	2.26261	1.59139	0.0779144	4.14477	1.10163	1.39444	0.392235	0.846366	0.463434	0.643053	NA	ENSG00000162592.7	CCDC27
sense	chr1	HAVANA	gene	3772788	3775982	+	ID=ENSG00000235169.6;gene_id=ENSG00000235169.6;gene_type=protein_coding;gene_status=KNOWN;gene_name=SMIM1;level=1;havana_gene=OTTHUMG00000003505.2	4	2	2	0	1	1	0	1	1	1.38075	0.0415883	0.867068	0.0479643	0.961745	NA	ENSG00000235169.6	SMIM1
sense	chr1	HAVANA	gene	3778558	3796504	-	ID=ENSG00000130764.8;gene_id=ENSG00000130764.8;gene_type=protein_coding;gene_status=KNOWN;gene_name=LRRC47;level=2;havana_gene=OTTHUMG00000003506.3	377.697	373.479	403.904	505.545	491.652	503.112	575.857	582.39	585.527	481.296	-0.127283	0.0804164	-1.5828	0.113466	0.271231	ENSG00000130764.8	LRRC47
sense	chr1	ENSEMBL	gene	3782815	3783111	+	ID=ENSG00000266075.2;gene_id=ENSG00000266075.2;gene_type=misc_RNA;gene_status=KNOWN;gene_name=RN7SL574P;level=3	1	0	2	1	0.5	0	2	1	0	0.767334	-0.553094	0.863902	-0.640228	0.522024	NA	ENSG00000266075.2	RN7SL574P
sense	chr1	HAVANA	gene	3785008	3785538	+	ID=ENSG00000272153.1;gene_id=ENSG00000272153.1;gene_type=antisense;gene_status=NOVEL;gene_name=RP1-286D6.5;level=2;havana_gene=OTTHUMG00000185643.1	33	30.5	36.5	34	43.5	50	50.5	40.5	37.5	38.8742	0.0868896	0.253862	0.342271	0.732147	0.875419	ENSG00000272153.1	RP1-286D6.5
sense	chr1	HAVANA	gene	3812081	3857214	-	ID=ENSG00000116198.11;gene_id=ENSG00000116198.11;gene_type=protein_coding;gene_status=KNOWN;gene_name=CEP104;level=2;havana_gene=OTTHUMG00000003507.4	327.205	298.312	333.031	323.305	308.077	325.778	329.575	325.068	305.046	317.541	0.0848833	0.0952	0.891631	0.372591	0.606927	ENSG00000116198.11	CEP104
sense	chr1	HAVANA	gene	3857267	3885429	+	ID=ENSG00000169598.14;gene_id=ENSG00000169598.14;gene_type=protein_coding;gene_status=KNOWN;gene_name=DFFB;level=2;havana_gene=OTTHUMG00000003525.6	38.802	37.9698	44.2848	44.9127	41.4421	50.0459	87.7689	102.305	75.0788	56.3729	-0.860005	0.212985	-4.03786	5.39406e-05	0.000387445	ENSG00000169598.14	DFFB
sense	chr1	HAVANA	gene	3889125	3900293	-	ID=ENSG00000198912.9;gene_id=ENSG00000198912.9;gene_type=protein_coding;gene_status=KNOWN;gene_name=C1orf174;level=2;havana_gene=OTTHUMG00000003739.1	112.932	134.327	145.367	83.9196	54.5236	87.3744	70.9689	72.1901	68.2668	93.12	0.181085	0.189597	0.955101	0.339527	0.572723	ENSG00000198912.9	C1orf174
sense	chr1	HAVANA	gene	3900372	3917225	+	ID=ENSG00000236423.4;gene_id=ENSG00000236423.4;gene_type=lincRNA;gene_status=NOVEL;gene_name=LINC01134;level=2;havana_gene=OTTHUMG00000041129.2	7.05219	8.05563	12.0099	18.5553	25.0864	23.0221	11.0242	22.0739	17.0349	15.7013	0.487588	0.384424	1.26836	0.20467	0.409409	ENSG00000236423.4	LINC01134
sense	chr1	HAVANA	gene	3940613	3955262	+	ID=ENSG00000233304.4;gene_id=ENSG00000233304.4;gene_type=lincRNA;gene_status=NOVEL;gene_name=LINC01346;level=2;havana_gene=OTTHUMG00000000499.2	0.719378	0	0	0.507634	0.0938199	0	0.0416472	0.0303419	0.0816327	0.228597	0.433622	0.667781	0.649347	0.516114	NA	ENSG00000233304.4	LINC01346
sense	chr1	HAVANA	gene	3947149	3948980	-	ID=ENSG00000226374.1;gene_id=ENSG00000226374.1;gene_type=lincRNA;gene_status=NOVEL;gene_name=RP13-614K11.2;level=1;havana_gene=OTTHUMG00000000731.1	0	0	0	0	0	0	0	0	0	0	NA	NA	NA	NA	NA	ENSG00000226374.1	RP13-614K11.2
sense	chr1	HAVANA	gene	4175528	4175899	-	ID=ENSG00000229280.1;gene_id=ENSG00000229280.1;gene_type=processed_pseudogene;gene_status=KNOWN;gene_name=EEF1DP6;level=1;tag=pseudo_consens;havana_gene=OTTHUMG00000000732.1	0.333333	0.25	0	0.5	0	1.5	0.333333	0	0	0.20372	0.710288	0.631094	1.12549	0.260383	NA	ENSG00000229280.1	EEF1DP6
sense	chr1	HAVANA	gene	4412051	4424687	+	ID=ENSG00000235054.1;gene_id=ENSG00000235054.1;gene_type=lincRNA;gene_status=NOVEL;gene_name=RP5-1166F10.1;level=2;havana_gene=OTTHUMG00000000733.1	0	0	0	1	0	0	1	0	0	0.209853	0.0279915	0.668518	0.041871	0.966602	NA	ENSG00000235054.1	RP5-1166F10.1
sense	chr1	HAVANA	gene	4551735	4552145	-	ID=ENSG00000227169.2;gene_id=ENSG00000227169.2;gene_type=lincRNA;gene_status=NOVEL;gene_name=RP1-37J18.1;level=2;havana_gene=OTTHUMG00000000646.2	0	0	0	0	0	0	0	0	0	0	NA	NA	NA	NA	NA	ENSG00000227169.2	RP1-37J18.1
sense	chr1	HAVANA	gene	4571548	4583421	+	ID=ENSG00000232596.1;gene_id=ENSG00000232596.1;gene_type=lincRNA;gene_status=NOVEL;gene_name=RP1-37J18.2;level=2;havana_gene=OTTHUMG00000000647.1	0.0840659	0.0126582	0.166667	0.336877	1.19298	0.067665	0.416667	0.0833333	0.255374	0.115386	0.451772	0.533581	0.84668	0.397173	NA	ENSG00000232596.1	RP1-37J18.2
sense	chr1	HAVANA	gene	4654732	4792534	+	ID=ENSG00000196581.9;gene_id=ENSG00000196581.9;gene_type=protein_coding;gene_status=KNOWN;gene_name=AJAP1;level=2;havana_gene=OTTHUMG00000000645.6	1.35554	1.09495	0.482981	0.241132	0.729618	0.407827	0.383502	3.65759	0.907324	0.863245	-0.962852	0.867922	-1.10938	0.267268	NA	ENSG00000196581.9	AJAP1
sense	chr1	ENSEMBL	gene	4892068	4892162	-	ID=ENSG00000277731.1;gene_id=ENSG00000277731.1;gene_type=miRNA;gene_status=NOVEL;gene_name=AL137795.1;level=3	0	0	0	0	0	0	0	0	0	0	NA	NA	NA	NA	NA	ENSG00000277731.1	AL137795.1
sense	chr1	HAVANA	gene	5086459	5090899	-	ID=ENSG00000231510.1;gene_id=ENSG00000231510.1;gene_type=lincRNA;gene_status=PUTATIVE;gene_name=RP11-542C10.1;level=1;havana_gene=OTTHUMG00000041729.1	0.0521681	0.404762	0.0740741	0	0.0299835	0.0268808	0.0665446	0.0366131	0.00704225	0	NA	NA	NA	NA	NA	ENSG00000231510.1	RP11-542C10.1
sense	chr1	HAVANA	gene	5492978	5494674	+	ID=ENSG00000260972.1;gene_id=ENSG00000260972.1;gene_type=lincRNA;gene_status=NOVEL;gene_name=RP1-58B11.1;level=2;havana_gene=OTTHUMG00000175733.1	0	0	0	0	0	0	0	0	0	0	NA	NA	NA	NA	NA	ENSG00000260972.1	RP1-58B11.1
sense	chr1	ENSEMBL	gene	5564071	5564143	+	ID=ENSG00000264341.1;gene_id=ENSG00000264341.1;gene_type=miRNA;gene_status=KNOWN;gene_name=MIR4417;level=3	0	0	0	0	0	0	0	0	0	0	NA	NA	NA	NA	NA	ENSG00000264341.1	MIR4417
sense	chr1	HAVANA	gene	5587368	5668295	-	ID=ENSG00000236948.1;gene_id=ENSG00000236948.1;gene_type=lincRNA;gene_status=NOVEL;gene_name=RP11-154H17.1;level=2;havana_gene=OTTHUMG00000041453.1	0.0997505	1.16745	0.0451998	2.35913	0.777932	1.26086	0.351029	0.290742	0.799603	0.668008	0.897777	0.861202	1.04247	0.297194	NA	ENSG00000236948.1	RP11-154H17.1
sense	chr1	ENSEMBL	gene	5815871	5815959	-	ID=ENSG00000216045.2;gene_id=ENSG00000216045.2;gene_type=miRNA;gene_status=NOVEL;gene_name=AL356693.1;level=3	0	0	0	0	0	0	0	0	0	0	NA	NA	NA	NA	NA	ENSG00000216045.2	AL356693.1
sense	chr1	ENSEMBL	gene	5862672	5862741	-	ID=ENSG00000264101.1;gene_id=ENSG00000264101.1;gene_type=miRNA;gene_status=KNOWN;gene_name=MIR4689;level=3	0	0	0	0	0	0	0	1	0	0.0999897	-0.417052	0.532201	-0.783636	0.433254	NA	ENSG00000264101.1	MIR4689
sense	chr1	HAVANA	gene	5862811	5992473	-	ID=ENSG00000131697.16;gene_id=ENSG00000131697.16;gene_type=protein_coding;gene_status=KNOWN;gene_name=NPHP4;level=2;tag=ncRNA_host;havana_gene=OTTHUMG00000000701.6	133.167	114.184	150.262	215.931	193.596	220.963	203.671	193.701	198.596	177.56	0.166633	0.123849	1.34545	0.178479	0.373494	ENSG00000131697.16	NPHP4
sense	chr1	ENSEMBL	gene	5893839	5893924	-	ID=ENSG00000266687.1;gene_id=ENSG00000266687.1;gene_type=miRNA;gene_status=NOVEL;gene_name=AL356261.1;level=3	0.015625	0	0	0	0	0	0	0.166667	0	0	NA	NA	NA	NA	NA	ENSG00000266687.1	AL356261.1
sense	chr1	HAVANA	gene	5991466	6101193	+	ID=ENSG00000069424.13;gene_id=ENSG00000069424.13;gene_type=protein_coding;gene_status=KNOWN;gene_name=KCNAB2;level=2;havana_gene=OTTHUMG00000000795.8	1842.28	1854.03	1964.15	2214.3	2005	2507.13	2177.45	2058.27	1861.35	2033.47	0.229009	0.0511535	4.47689	7.57378e-06	6.50058e-05	ENSG00000069424.13	KCNAB2
sense	chr1	HAVANA	gene	6101793	6180123	-	ID=ENSG00000116254.16;gene_id=ENSG00000116254.16;gene_type=protein_coding;gene_status=KNOWN;gene_name=CHD5;level=2;havana_gene=OTTHUMG00000000952.6	5.87719	2.63766	8.36634	2.38442	2.7632	7.20058	3.62139	2.61684	5.06809	4.55272	0.0566218	0.661012	0.0856593	0.931737	0.972469	ENSG00000116254.16	CHD5
sense	chr1	HAVANA	gene	6181269	6209389	-	ID=ENSG00000116251.8;gene_id=ENSG00000116251.8;gene_type=protein_coding;gene_status=KNOWN;gene_name=RPL22;level=2;havana_gene=OTTHUMG00000000953.4	935.772	823.014	867.349	550.616	556.565	632.529	808.323	851.344	748.17	750.58	-0.378074	0.0692263	-5.46142	4.72341e-08	5.72502e-07	ENSG00000116251.8	RPL22
sense	chr1	HAVANA	gene	6204840	6205780	-	ID=ENSG00000226944.1;gene_id=ENSG00000226944.1;gene_type=antisense;gene_status=NOVEL;gene_name=RP1-120G22.11;level=2;havana_gene=OTTHUMG00000041452.1	0.5	3	0.75	0	0.50266	1.50266	1.57077	1.06027	0.5625	1.21016	-0.184874	0.863501	-0.214098	0.830471	NA	ENSG00000226944.1	RP1-120G22.11
sense	chr1	HAVANA	gene	6205475	6221299	+	ID=ENSG00000158286.11;gene_id=ENSG00000158286.11;gene_type=protein_coding;gene_status=KNOWN;gene_name=RNF207;level=2;havana_gene=OTTHUMG00000001089.4	34.4446	29.6982	43.7273	55.0376	62.7926	73.4007	40.2593	39.8231	36.6373	45.7055	0.779816	0.237402	3.28479	0.0010206	0.00542338	ENSG00000158286.11	RNF207
sense	chr1	HAVANA	gene	6221193	6235972	-	ID=ENSG00000116237.14;gene_id=ENSG00000116237.14;gene_type=protein_coding;gene_status=KNOWN;gene_name=ICMT;level=2;havana_gene=OTTHUMG00000001254.2	1049.21	979.937	1002.16	721.87	730.398	830.473	921.894	856.238	761.443	871.326	-0.0643531	0.0647628	-0.993675	0.320381	0.552292	ENSG00000116237.14	ICMT
sense	chr1	HAVANA	gene	6236240	6239444	+	ID=ENSG00000225077.2;gene_id=ENSG00000225077.2;gene_type=lincRNA;gene_status=KNOWN;gene_name=LINC00337;level=2;havana_gene=OTTHUMG00000001255.4	12.0175	27.8234	14.0244	10.0125	7.10786	10.1362	8.00505	11.1667	5.01389	11.8615	0.23616	0.493253	0.478781	0.632094	0.815486	ENSG00000225077.2	LINC00337
sense	chr1	HAVANA	gene	6244192	6245578	+	ID=ENSG00000173673.7;gene_id=ENSG00000173673.7;gene_type=protein_coding;gene_status=KNOWN;gene_name=HES3;level=2;havana_gene=OTTHUMG00000001271.3	0	1	0	0	0	0	0	0	0	0.121268	0.00737632	0.521684	0.0141394	0.988719	NA	ENSG00000173673.7	HES3
sense	chr1	HAVANA	gene	6247346	6260975	-	ID=ENSG00000158292.6;gene_id=ENSG00000158292.6;gene_type=protein_coding;gene_status=KNOWN;gene_name=GPR153;level=2;havana_gene=OTTHUMG00000001272.2	2.01861	4.16182	6	2.59435	7.08501	10.0738	1.59586	8.08953	7.52754	5.46592	0.191413	0.612763	0.312377	0.754754	0.888486	ENSG00000158292.6	GPR153
sense	chr1	HAVANA	gene	6264269	6394391	-	ID=ENSG00000097021.18;gene_id=ENSG00000097021.18;gene_type=protein_coding;gene_status=KNOWN;gene_name=ACOT7;level=2;havana_gene=OTTHUMG00000001295.7	389.19	382.505	430.398	267.48	225.273	243.24	268.902	294.236	238.243	306.162	-0.0329069	0.106298	-0.309572	0.756887	0.88995	ENSG00000097021.18	ACOT7
sense	chr1	HAVANA	gene	6393555	6394391	+	ID=ENSG00000271746.1;gene_id=ENSG00000271746.1;gene_type=antisense;gene_status=NOVEL;gene_name=RP1-202O8.3;level=2;havana_gene=OTTHUMG00000185645.1	5	5	1	5	4	10	3	3	7	4.70719	0.511618	0.641603	0.797406	0.425215	0.655699	ENSG00000271746.1	RP1-202O8.3
sense	chr1	HAVANA	gene	6412418	6424670	-	ID=ENSG00000069812.10;gene_id=ENSG00000069812.10;gene_type=protein_coding;gene_status=KNOWN;gene_name=HES2;level=2;havana_gene=OTTHUMG00000000752.2	0.0472285	0.0289921	0.0612867	9.37285	8.49681	11.1648	24.0767	23.2466	26.1796	10.5441	-1.24779	0.446247	-2.79618	0.00517101	0.0221154	ENSG00000069812.10	HES2
sense	chr1	HAVANA	gene	6424788	6461370	+	ID=ENSG00000187017.13;gene_id=ENSG00000187017.13;gene_type=protein_coding;gene_status=KNOWN;gene_name=ESPN;level=2;havana_gene=OTTHUMG00000000753.5	3.24292	2.25356	1.78238	7.88281	3.81621	12.461	16.5811	11.6366	10.88	7.48749	-0.607166	0.515756	-1.17723	0.239102	0.456275	ENSG00000187017.13	ESPN
sense	chr1	ENSEMBL	gene	6429834	6429896	-	ID=ENSG00000265392.1;gene_id=ENSG00000265392.1;gene_type=miRNA;gene_status=KNOWN;gene_name=MIR4252;level=3	0	0	0	0	0	0	0	0	0	0	NA	NA	NA	NA	NA	ENSG00000265392.1	MIR4252
sense	chr1	HAVANA	gene	6443034	6447006	-	ID=ENSG00000231868.1;gene_id=ENSG00000231868.1;gene_type=antisense;gene_status=NOVEL;gene_name=RP1-202O8.2;level=2;havana_gene=OTTHUMG00000000769.1	0	0	0	0	0	1	0	0	0.5	0.10186	0.433911	0.529569	0.819365	0.412578	NA	ENSG00000231868.1	RP1-202O8.2
sense	chr1	HAVANA	gene	6461151	6466195	-	ID=ENSG00000215788.8;gene_id=ENSG00000215788.8;gene_type=protein_coding;gene_status=KNOWN;gene_name=TNFRSF25;level=2;havana_gene=OTTHUMG00000000831.6	0.5	1	2	2	8.12111	4	32.5256	11.0833	17.5099	8.24518	-1.85931	0.561649	-3.31045	0.000931477	0.00501834	ENSG00000215788.8	TNFRSF25
sense	chr1	HAVANA	gene	6466092	6520061	-	ID=ENSG00000171680.19;gene_id=ENSG00000171680.19;gene_type=protein_coding;gene_status=KNOWN;gene_name=PLEKHG5;level=2;havana_gene=OTTHUMG00000000905.3	19.4927	26.2637	30.1351	4.49918	1.37353	4.26997	1.80414	3.93681	3.99994	10.9948	-0.0491215	0.615948	-0.0797494	0.936437	0.975107	ENSG00000171680.19	PLEKHG5
sense	chr1	HAVANA	gene	6521347	6554535	-	ID=ENSG00000162408.10;gene_id=ENSG00000162408.10;gene_type=protein_coding;gene_status=KNOWN;gene_name=NOL9;level=2;havana_gene=OTTHUMG00000000904.1	649.264	661.147	611.098	293.827	274.901	295.143	392.814	415.573	336.458	441.509	-0.314367	0.0908309	-3.46101	0.000538145	0.00306706	ENSG00000162408.10	NOL9
sense	chr1	ENSEMBL	gene	6540854	6540964	+	ID=ENSG00000253022.1;gene_id=ENSG00000253022.1;gene_type=snRNA;gene_status=KNOWN;gene_name=RNU6-731P;level=3	0	0	0	0	0	0	0	0	0	0	NA	NA	NA	NA	NA	ENSG00000253022.1	RNU6-731P
sense	chr1	HAVANA	gene	6547905	6548619	+	ID=ENSG00000229519.2;gene_id=ENSG00000229519.2;gene_type=processed_pseudogene;gene_status=KNOWN;gene_name=RP11-58A11.2;level=1;tag=pseudo_consens;havana_gene=OTTHUMG00000001442.3	3.75	4.33333	5.25	4.83333	4.83333	7.16667	10.7255	5.53431	4.41667	5.52699	-0.185057	0.587879	-0.314788	0.752923	0.887604	ENSG00000229519.2	RP11-58A11.2
sense	chr1	HAVANA	gene	6555181	6579757	+	ID=ENSG00000173662.18;gene_id=ENSG00000173662.18;gene_type=protein_coding;gene_status=KNOWN;gene_name=TAS1R1;level=1;havana_gene=OTTHUMG00000001441.2	1.28687	2.13701	4.50718	3.53764	2.91004	1.73578	2.2293	1.97393	3.89933	2.7853	0.193773	0.745824	0.259811	0.79501	NA	ENSG00000173662.18	TAS1R1
sense	chr1	HAVANA	gene	6580001	6589280	+	ID=ENSG00000204859.10;gene_id=ENSG00000204859.10;gene_type=protein_coding;gene_status=KNOWN;gene_name=ZBTB48;level=2;havana_gene=OTTHUMG00000001438.3	165.544	140.749	128.29	131.129	124.306	160.71	154.546	141.591	158.173	143.994	-0.0449061	0.143325	-0.313316	0.754041	0.888065	ENSG00000204859.10	ZBTB48
sense	chr1	HAVANA	gene	6590724	6614607	-	ID=ENSG00000162413.15;gene_id=ENSG00000162413.15;gene_type=protein_coding;gene_status=KNOWN;gene_name=KLHL21;level=1;havana_gene=OTTHUMG00000001437.2	729.006	716.937	825.505	685.398	618.98	733.159	675.779	738.246	646.079	705.017	0.0716388	0.0731924	0.978775	0.327691	0.560367	ENSG00000162413.15	KLHL21
sense	chr1	HAVANA	gene	6613685	6624033	+	ID=ENSG00000116273.5;gene_id=ENSG00000116273.5;gene_type=protein_coding;gene_status=KNOWN;gene_name=PHF13;level=2;havana_gene=OTTHUMG00000001439.1	202.077	187.058	182.579	466.264	399.326	532.601	340.274	380.274	319.229	326.713	0.512729	0.0949532	5.39981	6.67124e-08	7.91213e-07	ENSG00000116273.5	PHF13
sense	chr1	HAVANA	gene	6624866	6635586	+	ID=ENSG00000041988.14;gene_id=ENSG00000041988.14;gene_type=protein_coding;gene_status=KNOWN;gene_name=THAP3;level=2;havana_gene=OTTHUMG00000001440.3	230.569	257.837	270.426	181.731	151.905	176.605	216.012	193.189	211.549	210.417	-0.193204	0.123716	-1.56167	0.118366	0.279426	ENSG00000041988.14	THAP3
sense	chr1	HAVANA	gene	6634168	6701924	-	ID=ENSG00000007923.14;gene_id=ENSG00000007923.14;gene_type=protein_coding;gene_status=KNOWN;gene_name=DNAJC11;level=2;havana_gene=OTTHUMG00000001443.3	726.998	712.72	833.819	402.419	403.905	492.839	587.069	577.495	572.063	591.761	-0.33168	0.0825774	-4.01659	5.90452e-05	0.000421052	ENSG00000007923.14	DNAJC11
sense	chr1	HAVANA	gene	6724637	6730012	+	ID=ENSG00000228750.4;gene_id=ENSG00000228750.4;gene_type=lincRNA;gene_status=NOVEL;gene_name=RP11-242F24.1;level=2;havana_gene=OTTHUMG00000001785.1	0	0.00657895	0	1.04167	0.0301342	0	0.5	0.221319	0	0.110486	0.44575	0.532058	0.837785	0.402151	NA	ENSG00000228750.4	RP11-242F24.1
sense	chr1	HAVANA	gene	6783892	6784843	-	ID=ENSG00000237436.1;gene_id=ENSG00000237436.1;gene_type=antisense;gene_status=NOVEL;gene_name=RP11-312B8.1;level=2;havana_gene=OTTHUMG00000001213.1	0	0	1	6	6	5	4	4	9	3.75866	0.0657049	0.658417	0.0997923	0.920509	0.969185	ENSG00000237436.1	RP11-312B8.1
sense	chr1	HAVANA	gene	6785324	7769706	+	ID=ENSG00000171735.17;gene_id=ENSG00000171735.17;gene_type=protein_coding;gene_status=KNOWN;gene_name=CAMTA1;level=1;tag=ncRNA_host;havana_gene=OTTHUMG00000001212.5	130.782	141.993	129.518	120.206	97.0892	116.119	110.02	115.458	108.654	118.818	0.082687	0.153847	0.537463	0.590948	0.787768	ENSG00000171735.17	CAMTA1
sense	chr1	HAVANA	gene	6834333	6834618	-	ID=ENSG00000227950.1;gene_id=ENSG00000227950.1;gene_type=processed_pseudogene;gene_status=KNOWN;gene_name=RP11-312B8.2;level=1;tag=pseudo_consens;havana_gene=OTTHUMG00000001214.1	0	0	0	0	0	0	0	0	0	0	NA	NA	NA	NA	NA	ENSG00000227950.1	RP11-312B8.2
sense	chr1	HAVANA	gene	7008376	7014279	-	ID=ENSG00000237365.1;gene_id=ENSG00000237365.1;gene_type=antisense;gene_status=NOVEL;gene_name=RP11-334N17.1;level=2;havana_gene=OTTHUMG00000001215.2	0	0	0	0	0	0	0	0	0	0	NA	NA	NA	NA	NA	ENSG00000237365.1	RP11-334N17.1
sense	chr1	ENSEMBL	gene	7219360	7219524	+	ID=ENSG00000207056.1;gene_id=ENSG00000207056.1;gene_type=snRNA;gene_status=KNOWN;gene_name=RNU1-8P;level=3	0	0	0	0	0	0	0	0	0	0	NA	NA	NA	NA	NA	ENSG00000207056.1	RNU1-8P
sense	chr1	ENSEMBL	gene	7264193	7264277	+	ID=ENSG00000280801.1;gene_id=ENSG00000280801.1;gene_type=miRNA;gene_status=NOVEL;gene_name=Z98052.1;level=3	0	0	0	0	0	0	0	0	0	0	NA	NA	NA	NA	NA	ENSG00000280801.1	Z98052.1
sense	chr1	HAVANA	gene	7368942	7370270	+	ID=ENSG00000237402.1;gene_id=ENSG00000237402.1;gene_type=sense_intronic;gene_status=NOVEL;gene_name=CAMTA1-IT1;level=1;havana_gene=OTTHUMG00000001217.1	0	0	0	0	0	0	0	0	0	0	NA	NA	NA	NA	NA	ENSG00000237402.1	CAMTA1-IT1
sense	chr1	HAVANA	gene	7382487	7389754	-	ID=ENSG00000237728.2;gene_id=ENSG00000237728.2;gene_type=antisense;gene_status=NOVEL;gene_name=RP3-453P22.2;level=1;havana_gene=OTTHUMG00000001219.2	0	0	0	0.00862069	0	0	0.333333	0.0714286	0.00909091	0	NA	NA	NA	NA	NA	ENSG00000237728.2	RP3-453P22.2
sense	chr1	HAVANA	gene	7441096	7441554	-	ID=ENSG00000225126.1;gene_id=ENSG00000225126.1;gene_type=antisense;gene_status=NOVEL;gene_name=RP4-549F15.1;level=2;havana_gene=OTTHUMG00000001220.1	0	1	0	0	0	0	0	0	0	0.121268	0.00737632	0.521684	0.0141394	0.988719	NA	ENSG00000225126.1	RP4-549F15.1
sense	chr1	HAVANA	gene	7693124	7694844	-	ID=ENSG00000270171.1;gene_id=ENSG00000270171.1;gene_type=lincRNA;gene_status=NOVEL;gene_name=RP11-338N10.1;level=2;havana_gene=OTTHUMG00000183917.1	0	0	0	0	0	0	0	0	0	0	NA	NA	NA	NA	NA	ENSG00000270171.1	RP11-338N10.1
sense	chr1	HAVANA	gene	7698303	7698872	-	ID=ENSG00000270035.1;gene_id=ENSG00000270035.1;gene_type=lincRNA;gene_status=NOVEL;gene_name=RP11-338N10.2;level=2;havana_gene=OTTHUMG00000183918.1	0	0	0	0	0	0	0	0	1	0.108521	-0.43006	0.533926	-0.805468	0.42055	NA	ENSG00000270035.1	RP11-338N10.2
sense	chr1	HAVANA	gene	7700704	7700970	-	ID=ENSG00000269978.1;gene_id=ENSG00000269978.1;gene_type=lincRNA;gene_status=NOVEL;gene_name=RP11-338N10.3;level=2;havana_gene=OTTHUMG00000183919.1	0	0	0	0	0	0	0	0	0	0	NA	NA	NA	NA	NA	ENSG00000269978.1	RP11-338N10.3
sense	chr1	HAVANA	gene	7771269	7781432	+	ID=ENSG00000049245.11;gene_id=ENSG00000049245.11;gene_type=protein_coding;gene_status=KNOWN;gene_name=VAMP3;level=1;havana_gene=OTTHUMG00000001225.3	101.083	135	117.512	162.019	161.285	152.354	95.0108	111.167	129.017	128.958	0.586112	0.160322	3.65583	0.000256348	0.0015847	ENSG00000049245.11	VAMP3
sense	chr1	HAVANA	gene	7776383	7776775	+	ID=ENSG00000269925.1;gene_id=ENSG00000269925.1;gene_type=sense_intronic;gene_status=NOVEL;gene_name=RP3-467L1.6;level=2;havana_gene=OTTHUMG00000183953.1	0	0	0	0	0.5	2	0.5	1	0	0.30371	0.316863	0.73909	0.42872	0.668127	NA	ENSG00000269925.1	RP3-467L1.6
sense	chr1	HAVANA	gene	7784320	7845177	+	ID=ENSG00000049246.13;gene_id=ENSG00000049246.13;gene_type=protein_coding;gene_status=KNOWN;gene_name=PER3;level=1;havana_gene=OTTHUMG00000001216.3	1.5611	0.137049	1.52051	5.39154	1.40643	0.752085	3.89253	6.32891	2.06257	2.46036	-0.510547	0.768829	-0.664058	0.506653	NA	ENSG00000049246.13	PER3
sense	chr1	HAVANA	gene	7810242	7827342	-	ID=ENSG00000236266.1;gene_id=ENSG00000236266.1;gene_type=antisense;gene_status=NOVEL;gene_name=RP3-467L1.4;level=1;havana_gene=OTTHUMG00000001211.1	0.00591716	0.00980392	0.510417	1.15851	0.208403	1.2145	0.670947	0.534429	0.0703174	0.53171	0.0357956	0.848079	0.0422079	0.966333	NA	ENSG00000236266.1	RP3-467L1.4
sense	chr1	HAVANA	gene	7843083	7853512	-	ID=ENSG00000049247.12;gene_id=ENSG00000049247.12;gene_type=protein_coding;gene_status=KNOWN;gene_name=UTS2;level=2;havana_gene=OTTHUMG00000001218.2	2.19872	0.0509199	1.08333	0.00564972	0.530107	0.0313645	0.238971	0.0933333	0.203704	0.471614	0.479809	0.789536	0.60771	0.54338	NA	ENSG00000049247.12	UTS2
sense	chr1	HAVANA	gene	7915894	7943165	-	ID=ENSG00000049249.7;gene_id=ENSG00000049249.7;gene_type=protein_coding;gene_status=KNOWN;gene_name=TNFRSF9;level=1;havana_gene=OTTHUMG00000001223.3	5.16408	2.34784	3.66496	7.39233	4.76202	6.00057	5.89622	7.42273	8.19817	5.43891	-0.122226	0.582396	-0.209868	0.833771	0.929262	ENSG00000049249.7	TNFRSF9
sense	chr1	HAVANA	gene	7942372	7942726	+	ID=ENSG00000270330.1;gene_id=ENSG00000270330.1;gene_type=processed_pseudogene;gene_status=KNOWN;gene_name=RP5-892F13.2;level=1;tag=pseudo_consens;havana_gene=OTTHUMG00000184257.1	0	0	0	0.75	0	0	0	0.5	1.5	0.327529	-0.304131	0.749275	-0.4059	0.684816	NA	ENSG00000270330.1	RP5-892F13.2
sense	chr1	HAVANA	gene	7954291	7985505	+	ID=ENSG00000116288.11;gene_id=ENSG00000116288.11;gene_type=protein_coding;gene_status=KNOWN;gene_name=PARK7;level=1;havana_gene=OTTHUMG00000001210.2	853.317	797.902	919.322	641.371	593.037	656.76	776.247	730.41	677.223	737.544	-0.117357	0.0706913	-1.66013	0.0968874	0.241374	ENSG00000116288.11	PARK7
sense	chr1	ENSEMBL	gene	7982881	7982983	-	ID=ENSG00000200344.1;gene_id=ENSG00000200344.1;gene_type=misc_RNA;gene_status=NOVEL;gene_name=Y_RNA;level=3	0	0	0	0	1	0	0	1	0	0.215376	0.0357064	0.672702	0.0530791	0.957669	NA	ENSG00000200344.1	Y_RNA
sense	chr1	HAVANA	gene	8004404	8026308	-	ID=ENSG00000116285.11;gene_id=ENSG00000116285.11;gene_type=protein_coding;gene_status=KNOWN;gene_name=ERRFI1;level=1;havana_gene=OTTHUMG00000001221.3	2.02992	2	0	19.1057	16.3262	23.2713	30.2937	30.7842	35.3385	16.6459	-0.628438	0.356352	-1.76353	0.077811	0.204497	ENSG00000116285.11	ERRFI1
sense	chr1	HAVANA	gene	8026738	8122702	+	ID=ENSG00000238290.1;gene_id=ENSG00000238290.1;gene_type=lincRNA;gene_status=NOVEL;gene_name=RP11-431K24.1;level=2;havana_gene=OTTHUMG00000001766.1	81.0984	79.6001	81.9137	50.3243	51.5596	58.2831	64.4977	58.3753	51.3874	64.2347	-0.0224484	0.20822	-0.107811	0.914146	0.966865	ENSG00000238290.1	RP11-431K24.1
sense	chr1	HAVANA	gene	8057245	8058463	-	ID=ENSG00000232848.1;gene_id=ENSG00000232848.1;gene_type=processed_pseudogene;gene_status=KNOWN;gene_name=CTA-215D11.4;level=1;tag=pseudo_consens;havana_gene=OTTHUMG00000001224.1	12.6278	10.4417	12.8481	8.73377	8.75754	11.7857	10.5964	8.81786	10.3524	10.6415	0.0784846	0.463494	0.169333	0.865535	0.946321	ENSG00000232848.1	CTA-215D11.4
sense	chr1	HAVANA	gene	8189824	8192770	+	ID=ENSG00000229305.1;gene_id=ENSG00000229305.1;gene_type=processed_pseudogene;gene_status=KNOWN;gene_name=RP11-431K24.2;level=1;tag=pseudo_consens;havana_gene=OTTHUMG00000001767.1	0.0285714	0.316553	0.188438	0.112026	0.398233	0.153788	0.591125	0.0238931	0.0249493	0.0993672	-0.41605	0.532076	-0.781937	0.434251	NA	ENSG00000229305.1	RP11-431K24.2
sense	chr1	ENSEMBL	gene	8206434	8206597	-	ID=ENSG00000200975.1;gene_id=ENSG00000200975.1;gene_type=snRNA;gene_status=KNOWN;gene_name=RNU1-7P;level=3	0	0	0	0	0	0	0	0	0	0	NA	NA	NA	NA	NA	ENSG00000200975.1	RNU1-7P
sense	chr1	HAVANA	gene	8208672	8215210	+	ID=ENSG00000227634.1;gene_id=ENSG00000227634.1;gene_type=lincRNA;gene_status=NOVEL;gene_name=RP11-431K24.3;level=1;havana_gene=OTTHUMG00000001769.1	0.0263158	0.0188679	1.00606	0	0.142857	0	0.0526316	0.0411115	0.0791989	0.120007	0.00747705	0.52147	0.0143384	0.98856	NA	ENSG00000227634.1	RP11-431K24.3
sense	chr1	HAVANA	gene	8218190	8220529	-	ID=ENSG00000233645.1;gene_id=ENSG00000233645.1;gene_type=lincRNA;gene_status=NOVEL;gene_name=RP11-431K24.4;level=2;havana_gene=OTTHUMG00000001770.1	0	0	0	0	0	0	0.010101	0	0.25	0	NA	NA	NA	NA	NA	ENSG00000233645.1	RP11-431K24.4
sense	chr1	ENSEMBL	gene	8292157	8292263	-	ID=ENSG00000251977.1;gene_id=ENSG00000251977.1;gene_type=snRNA;gene_status=KNOWN;gene_name=RNU6-991P;level=3	0	0	0	0	0	0	0	0	0	0	NA	NA	NA	NA	NA	ENSG00000251977.1	RNU6-991P
sense	chr1	HAVANA	gene	8317826	8344167	+	ID=ENSG00000162426.13;gene_id=ENSG00000162426.13;gene_type=protein_coding;gene_status=KNOWN;gene_name=SLC45A1;level=2;tag=ncRNA_host;havana_gene=OTTHUMG00000000503.6	0.359276	0.1408	0.417134	0.612313	0.831217	3.15985	1.56275	2.06305	1.95142	1.14721	-0.139542	0.853956	-0.163407	0.870198	NA	ENSG00000162426.13	SLC45A1
sense	chr1	ENSEMBL	gene	8328067	8328179	+	ID=ENSG00000252254.1;gene_id=ENSG00000252254.1;gene_type=misc_RNA;gene_status=NOVEL;gene_name=Y_RNA;level=3	0	0	0	0	0	0	0	0	0	0	NA	NA	NA	NA	NA	ENSG00000252254.1	Y_RNA
sense	chr1	HAVANA	gene	8352397	8817643	-	ID=ENSG00000142599.16;gene_id=ENSG00000142599.16;gene_type=protein_coding;gene_status=KNOWN;gene_name=RERE;level=1;tag=ncRNA_host;havana_gene=OTTHUMG00000001765.5	591.137	553.334	655.932	279.977	302.835	342.218	466.864	440.928	410.445	451.317	-0.42097	0.0910509	-4.62346	3.77389e-06	3.42494e-05	ENSG00000142599.16	RERE
sense	chr1	HAVANA	gene	8424645	8434838	+	ID=ENSG00000232912.4;gene_id=ENSG00000232912.4;gene_type=antisense;gene_status=NOVEL;gene_name=RP5-1115A15.1;level=1;havana_gene=OTTHUMG00000001772.1	1.08125	2.0428	1.10581	1.0197	2.00658	1.04964	0.0799979	0.0271158	0.059237	0.923771	1.39976	0.865473	1.61734	0.105805	NA	ENSG00000232912.4	RP5-1115A15.1
sense	chr1	ENSEMBL	gene	8511795	8511919	-	ID=ENSG00000221083.1;gene_id=ENSG00000221083.1;gene_type=snoRNA;gene_status=NOVEL;gene_name=SNORA77;level=3	0	0	0	0	0	0	0	0	0	0	NA	NA	NA	NA	NA	ENSG00000221083.1	SNORA77
sense	chr1	HAVANA	gene	8512653	8513021	+	ID=ENSG00000270282.1;gene_id=ENSG00000270282.1;gene_type=processed_pseudogene;gene_status=KNOWN;gene_name=RP5-1115A15.2;level=1;tag=pseudo_consens;havana_gene=OTTHUMG00000184266.1	0	0	0	0	0	0	1	0	0	0.0993672	-0.41605	0.532076	-0.781937	0.434251	NA	ENSG00000270282.1	RP5-1115A15.2
sense	chr1	ENSEMBL	gene	8512985	8513065	-	ID=ENSG00000280851.1;gene_id=ENSG00000280851.1;gene_type=miRNA;gene_status=NOVEL;gene_name=AL096855.1;level=3	0	0	0	0	0	0	0	0	0	0	NA	NA	NA	NA	NA	ENSG00000280851.1	AL096855.1
sense	chr1	HAVANA	gene	8750430	8751087	+	ID=ENSG00000234619.1;gene_id=ENSG00000234619.1;gene_type=processed_pseudogene;gene_status=KNOWN;gene_name=RPL7P11;level=1;tag=pseudo_consens;havana_gene=OTTHUMG00000001774.1	28.8013	25.5308	28.6081	9.11911	10.3265	11.2052	12.5307	16.5607	10.6355	17.5124	-0.333392	0.409423	-0.814297	0.415475	0.64724	ENSG00000234619.1	RPL7P11
sense	chr1	HAVANA	gene	8786211	8786913	-	ID=ENSG00000224315.2;gene_id=ENSG00000224315.2;gene_type=processed_pseudogene;gene_status=KNOWN;gene_name=RPL7P7;level=1;tag=pseudo_consens;havana_gene=OTTHUMG00000001775.2	0.457558	0.939899	0.570238	0	0.105556	0.736111	0.237106	0.979167	0.0782828	0.443124	0.018155	0.808884	0.0224445	0.982093	NA	ENSG00000224315.2	RPL7P7
sense	chr1	ENSEMBL	gene	8796571	8796673	-	ID=ENSG00000222511.2;gene_id=ENSG00000222511.2;gene_type=misc_RNA;gene_status=NOVEL;gene_name=Y_RNA;level=3	0	0	0	0	0	0	0	0	0	0	NA	NA	NA	NA	NA	ENSG00000222511.2	Y_RNA
sense	chr1	HAVANA	gene	8798475	8799506	+	ID=ENSG00000226545.1;gene_id=ENSG00000226545.1;gene_type=unprocessed_pseudogene;gene_status=KNOWN;gene_name=RP4-633I8.3;level=1;tag=pseudo_consens;havana_gene=OTTHUMG00000001776.2	0.101332	0	0.0876331	1.04545	0.106022	0.264143	0.363636	0.393369	0.166162	0.110486	0.44575	0.532058	0.837785	0.402151	NA	ENSG00000226545.1	RP4-633I8.3
sense	chr1	HAVANA	gene	8805860	8807051	-	ID=ENSG00000228423.2;gene_id=ENSG00000228423.2;gene_type=lincRNA;gene_status=NOVEL;gene_name=RP4-633I8.4;level=2;havana_gene=OTTHUMG00000001777.2	0	0	0	1	0.25	0	0.5	0	0	0.110486	0.44575	0.532058	0.837785	0.402151	NA	ENSG00000228423.2	RP4-633I8.4
sense	chr1	HAVANA	gene	8831007	8831375	+	ID=ENSG00000229716.2;gene_id=ENSG00000229716.2;gene_type=processed_pseudogene;gene_status=KNOWN;gene_name=RP11-185B14.1;level=1;tag=pseudo_consens;havana_gene=OTTHUMG00000001780.3	0.0555556	0	0	0	0	0	0	0	0	0	NA	NA	NA	NA	NA	ENSG00000229716.2	RP11-185B14.1
sense	chr1	HAVANA	gene	8861002	8879249	-	ID=ENSG00000074800.12;gene_id=ENSG00000074800.12;gene_type=protein_coding;gene_status=KNOWN;gene_name=ENO1;level=2;tag=ncRNA_host;havana_gene=OTTHUMG00000001773.3	14606.5	13854	14591.4	6927.02	6391.15	7546.44	8828.51	8446.81	8070.95	10025.5	-0.193381	0.0347781	-5.56044	2.69089e-08	3.40951e-07	ENSG00000074800.12	ENO1
sense	chr1	ENSEMBL	gene	8862002	8862260	+	ID=ENSG00000280816.1;gene_id=ENSG00000280816.1;gene_type=misc_RNA;gene_status=NOVEL;gene_name=Metazoa_SRP;level=3	1	0	1	2	2	0	2.5	3	0	1.18857	-0.112743	0.862207	-0.130761	0.895964	NA	ENSG00000280816.1	Metazoa_SRP
sense	chr1	ENSEMBL	gene	8866502	8866590	-	ID=ENSG00000274258.1;gene_id=ENSG00000274258.1;gene_type=miRNA;gene_status=KNOWN;gene_name=MIR6728;level=3	67.25	59.5	52.75	24.25	29.75	26.75	38	35.75	35.75	41.6957	-0.341037	0.268556	-1.26989	0.204124	0.408695	ENSG00000274258.1	MIR6728
sense	chr1	HAVANA	gene	8875788	8878007	-	ID=ENSG00000236269.1;gene_id=ENSG00000236269.1;gene_type=sense_intronic;gene_status=NOVEL;gene_name=ENO1-IT1;level=2;havana_gene=OTTHUMG00000001778.1	3.32509	3.52655	1.01475	1.00644	0	1.05282	2.00722	2.50975	1.50662	1.8875	-0.99872	0.831553	-1.20103	0.229739	NA	ENSG00000236269.1	ENO1-IT1
sense	chr1	HAVANA	gene	8878835	8879894	+	ID=ENSG00000230679.1;gene_id=ENSG00000230679.1;gene_type=antisense;gene_status=NOVEL;gene_name=ENO1-AS1;level=1;havana_gene=OTTHUMG00000001779.1	3	5	5	4	3	5	6	5	5	4.49687	-0.278036	0.635254	-0.437677	0.66162	0.834879	ENSG00000230679.1	ENO1-AS1
sense	chr1	ENSEMBL	gene	8883427	8883533	-	ID=ENSG00000201725.1;gene_id=ENSG00000201725.1;gene_type=snRNA;gene_status=KNOWN;gene_name=RNU6-304P;level=3	0	0	0	0	0	0	0	0	0	0	NA	NA	NA	NA	NA	ENSG00000201725.1	RNU6-304P
sense	chr1	HAVANA	gene	8893409	8894151	+	ID=ENSG00000238249.2;gene_id=ENSG00000238249.2;gene_type=processed_pseudogene;gene_status=KNOWN;gene_name=HMGN2P17;level=2;havana_gene=OTTHUMG00000001781.1	26.1084	20.1275	23.6354	18.531	15.7667	20.0128	10.5861	14.1671	8.80599	17.8286	0.738185	0.388231	1.90141	0.0572489	0.16088	ENSG00000238249.2	HMGN2P17
sense	chr1	HAVANA	gene	8907393	8907744	-	ID=ENSG00000232208.2;gene_id=ENSG00000232208.2;gene_type=processed_pseudogene;gene_status=KNOWN;gene_name=RP3-477M7.5;level=2;havana_gene=OTTHUMG00000001759.2	0	2.5	2	4	8	4.5	4	5	3.5	3.58653	0.337798	0.673167	0.501803	0.615806	0.803823	ENSG00000232208.2	RP3-477M7.5
sense	chr1	HAVANA	gene	8909742	8909904	+	ID=ENSG00000232663.2;gene_id=ENSG00000232663.2;gene_type=processed_pseudogene;gene_status=KNOWN;gene_name=RP3-477M7.6;level=2;havana_gene=OTTHUMG00000001761.2	0	0	0	0	0	0	0	0	0	0	NA	NA	NA	NA	NA	ENSG00000232663.2	RP3-477M7.6
sense	chr1	HAVANA	gene	8945867	8975092	+	ID=ENSG00000131686.13;gene_id=ENSG00000131686.13;gene_type=protein_coding;gene_status=KNOWN;gene_name=CA6;level=1;havana_gene=OTTHUMG00000001763.6	0.762025	0.836034	0.188946	1.26663	1.99487	1.09875	1.44993	0.886248	1.04299	0.990375	0.294961	0.866331	0.340471	0.733502	NA	ENSG00000131686.13	CA6
sense	chr1	ENSEMBL	gene	8979576	8979874	-	ID=ENSG00000265141.2;gene_id=ENSG00000265141.2;gene_type=misc_RNA;gene_status=KNOWN;gene_name=RN7SL451P;level=3	0	0	0	0	0	0	0	0	0	0	NA	NA	NA	NA	NA	ENSG00000265141.2	RN7SL451P
sense	chr1	HAVANA	gene	9003300	9026345	-	ID=ENSG00000197241.3;gene_id=ENSG00000197241.3;gene_type=protein_coding;gene_status=KNOWN;gene_name=SLC2A7;level=2;havana_gene=OTTHUMG00000057499.3	0.947694	1.50656	0.188976	0.269156	0.522174	0.247717	0.226188	0.116243	0.145867	0.476032	0.480231	0.790279	0.607673	0.543404	NA	ENSG00000197241.3	SLC2A7
sense	chr1	HAVANA	gene	9035107	9088478	-	ID=ENSG00000142583.16;gene_id=ENSG00000142583.16;gene_type=protein_coding;gene_status=KNOWN;gene_name=SLC2A5;level=2;havana_gene=OTTHUMG00000001771.2	570.338	491.344	472.005	2.07246	0.83101	2.98986	1.23098	1.10379	2.78767	184.675	0.229144	0.620469	0.369308	0.711898	0.864523	ENSG00000142583.16	SLC2A5
sense	chr1	ENSEMBL	gene	9082696	9082879	+	ID=ENSG00000252404.1;gene_id=ENSG00000252404.1;gene_type=scaRNA;gene_status=NOVEL;gene_name=SCARNA16;level=3	0	0	0	0	0	0	0	0	0	0	NA	NA	NA	NA	NA	ENSG00000252404.1	SCARNA16
sense	chr1	ENSEMBL	gene	9082803	9082880	+	ID=ENSG00000281506.1;gene_id=ENSG00000281506.1;gene_type=miRNA;gene_status=NOVEL;gene_name=AL158048.1;level=3	0	0	0	0	0	0	0	0	0	0	NA	NA	NA	NA	NA	ENSG00000281506.1	AL158048.1
sense	chr1	HAVANA	gene	9100305	9129170	-	ID=ENSG00000180758.11;gene_id=ENSG00000180758.11;gene_type=protein_coding;gene_status=KNOWN;gene_name=GPR157;level=2;havana_gene=OTTHUMG00000001758.4	95.1756	91.2655	78.1152	81.1582	57.4439	83.8313	97.9622	79.7709	85.8462	82.769	-0.16296	0.186123	-0.875548	0.381276	0.615251	ENSG00000180758.11	GPR157
sense	chr1	ENSEMBL	gene	9151668	9151777	-	ID=ENSG00000207865.1;gene_id=ENSG00000207865.1;gene_type=miRNA;gene_status=KNOWN;gene_name=MIR34A;level=3	0	0	0	0	1	1	3	1	0	0.615338	-0.45074	0.857333	-0.525747	0.599064	NA	ENSG00000207865.1	MIR34A
sense	chr1	HAVANA	gene	9182007	9202619	-	ID=ENSG00000228526.2;gene_id=ENSG00000228526.2;gene_type=lincRNA;gene_status=NOVEL;gene_name=RP3-510D11.1;level=2;havana_gene=OTTHUMG00000001762.1	0.0527438	0.102835	0.153987	22.641	19.7125	22.2438	14.1585	8.27294	10.8458	10.4746	1.0201	0.443586	2.29967	0.0214672	0.0727488	ENSG00000228526.2	RP3-510D11.1
sense	chr1	HAVANA	gene	9182204	9192089	+	ID=ENSG00000234546.2;gene_id=ENSG00000234546.2;gene_type=lincRNA;gene_status=NOVEL;gene_name=RP3-510D11.2;level=2;havana_gene=OTTHUMG00000001764.2	0.112987	1.0107	0	26.0233	14.6777	13	9.06667	10.6726	11.0564	9.23681	0.842846	0.477855	1.76381	0.0777637	0.204441	ENSG00000234546.2	RP3-510D11.2
sense	chr1	HAVANA	gene	9234775	9271337	+	ID=ENSG00000049239.11;gene_id=ENSG00000049239.11;gene_type=protein_coding;gene_status=KNOWN;gene_name=H6PD;level=1;havana_gene=OTTHUMG00000001768.2	448.854	433.35	402.875	558.109	506.276	597.535	463.92	463.178	465.288	477.716	0.34175	0.0799433	4.2749	1.91225e-05	0.000151473	ENSG00000049239.11	H6PD
sense	chr1	HAVANA	gene	9292880	9369532	+	ID=ENSG00000171621.12;gene_id=ENSG00000171621.12;gene_type=protein_coding;gene_status=KNOWN;gene_name=SPSB1;level=2;havana_gene=OTTHUMG00000001279.3	13.0034	17.5965	25.0252	129.331	111.408	168.177	36.3182	29.962	40.4912	61.8093	1.99458	0.224238	8.89494	5.8453e-19	2.13088e-17	ENSG00000171621.12	SPSB1
sense	chr1	ENSEMBL	gene	9437669	9437778	-	ID=ENSG00000252956.1;gene_id=ENSG00000252956.1;gene_type=rRNA;gene_status=KNOWN;gene_name=RNA5SP40;level=3	0	0	0	0	0	0	0	0	0	0	NA	NA	NA	NA	NA	ENSG00000252956.1	RNA5SP40
sense	chr1	HAVANA	gene	9501092	9503471	-	ID=ENSG00000235263.1;gene_id=ENSG00000235263.1;gene_type=lincRNA;gene_status=NOVEL;gene_name=RP13-392I16.1;level=2;havana_gene=OTTHUMG00000001278.1	0.00578035	0.0111567	0.0176213	0.00606061	0.0863359	0.0403604	0.0138889	0.00606061	0.0407508	0	NA	NA	NA	NA	NA	ENSG00000235263.1	RP13-392I16.1
sense	chr1	HAVANA	gene	9539482	9585179	+	ID=ENSG00000171612.6;gene_id=ENSG00000171612.6;gene_type=protein_coding;gene_status=KNOWN;gene_name=SLC25A33;level=2;havana_gene=OTTHUMG00000001322.2	162.737	172.668	139.272	120.614	98.4835	133.112	146.323	154.434	123.169	138.39	-0.175875	0.148002	-1.18833	0.234704	0.450574	ENSG00000171612.6	SLC25A33
sense	chr1	HAVANA	gene	9576427	9576985	+	ID=ENSG00000231181.1;gene_id=ENSG00000231181.1;gene_type=processed_pseudogene;gene_status=KNOWN;gene_name=RP13-15M17.1;level=1;tag=pseudo_consens;havana_gene=OTTHUMG00000001323.1	2.47143	1.9	1.07143	1.7	0.6	0.6	1.125	0.65	2.15	1.45338	0.0513021	0.842513	0.0608918	0.951445	NA	ENSG00000231181.1	RP13-15M17.1
sense	chr1	HAVANA	gene	9588922	9614873	+	ID=ENSG00000188807.11;gene_id=ENSG00000188807.11;gene_type=protein_coding;gene_status=KNOWN;gene_name=TMEM201;level=2;havana_gene=OTTHUMG00000057457.2	551.121	510.115	606.665	228.204	213.409	276.076	303	316.51	284.035	370.276	-0.246807	0.101423	-2.43345	0.0149559	0.0541303	ENSG00000188807.11	TMEM201
sense	chr1	HAVANA	gene	9651732	9729114	+	ID=ENSG00000171608.14;gene_id=ENSG00000171608.14;gene_type=protein_coding;gene_status=KNOWN;gene_name=PIK3CD;level=2;havana_gene=OTTHUMG00000001450.2	248.662	224.851	261.035	233.906	215.403	257.386	245.295	229.893	240.017	238.244	0.0679928	0.110278	0.616559	0.537525	0.748932	ENSG00000171608.14	PIK3CD
sense	chr1	HAVANA	gene	9652610	9654586	-	ID=ENSG00000179840.5;gene_id=ENSG00000179840.5;gene_type=antisense;gene_status=KNOWN;gene_name=PIK3CD-AS1;level=2;havana_gene=OTTHUMG00000001452.1	0	0	0	1	0	1	0	0	1	0.320868	0.342397	0.767421	0.446165	0.655478	NA	ENSG00000179840.5	PIK3CD-AS1
sense	chr1	HAVANA	gene	9660828	9662626	-	ID=ENSG00000233268.3;gene_id=ENSG00000233268.3;gene_type=processed_pseudogene;gene_status=KNOWN;gene_name=RP11-558F24.2;level=1;tag=pseudo_consens;havana_gene=OTTHUMG00000001453.3	0.0108111	0.0374456	0.0117327	0.0679761	0.0663127	0.503754	0.204434	0.0896245	0.055848	0.10186	0.433911	0.529569	0.819365	0.412578	NA	ENSG00000233268.3	RP11-558F24.2
sense	chr1	HAVANA	gene	9672426	9687555	-	ID=ENSG00000231789.2;gene_id=ENSG00000231789.2;gene_type=antisense;gene_status=NOVEL;gene_name=PIK3CD-AS2;level=2;havana_gene=OTTHUMG00000001449.2	30.6182	25.1797	27.2157	6.10442	4.70699	8.93414	8.4912	8.7021	4.30464	14.2188	0.0187549	0.490234	0.0382569	0.969483	0.987781	ENSG00000231789.2	PIK3CD-AS2
sense	chr1	HAVANA	gene	9729026	9824526	-	ID=ENSG00000171603.15;gene_id=ENSG00000171603.15;gene_type=protein_coding;gene_status=KNOWN;gene_name=CLSTN1;level=2;havana_gene=OTTHUMG00000001451.1	2211.48	2269.99	2282.22	1177.82	1043.94	1355.58	948.113	987.116	925.292	1492.29	0.407903	0.0592825	6.88067	5.95722e-12	1.20835e-10	ENSG00000171603.15	CLSTN1
sense	chr1	HAVANA	gene	9780822	9781240	+	ID=ENSG00000271264.1;gene_id=ENSG00000271264.1;gene_type=processed_pseudogene;gene_status=KNOWN;gene_name=MZT1P1;level=1;tag=pseudo_consens;havana_gene=OTTHUMG00000184268.1	5	5	5	6	4	4	3	5	7	4.88653	-0.0141783	0.6244	-0.0227071	0.981884	0.992802	ENSG00000271264.1	MZT1P1
sense	chr1	ENSEMBL	gene	9827610	9828258	-	ID=ENSG00000280113.1;gene_id=ENSG00000280113.1;gene_type=protein_coding;gene_status=KNOWN;gene_name=AL357140.1;level=3	0	0	0	0	0	0	0	0	0	0	NA	NA	NA	NA	NA	ENSG00000280113.1	AL357140.1
sense	chr1	HAVANA	gene	9848276	9910336	-	ID=ENSG00000178585.13;gene_id=ENSG00000178585.13;gene_type=protein_coding;gene_status=KNOWN;gene_name=CTNNBIP1;level=2;havana_gene=OTTHUMG00000001796.1	66.5463	55.5811	52.838	156.357	145.504	184	153.029	173.301	133.106	120.824	0.169589	0.143894	1.17857	0.238568	0.45556	ENSG00000178585.13	CTNNBIP1
sense	chr1	HAVANA	gene	9848318	9850154	+	ID=ENSG00000223989.1;gene_id=ENSG00000223989.1;gene_type=antisense;gene_status=NOVEL;gene_name=RP11-84A14.5;level=2;havana_gene=OTTHUMG00000037769.1	23	11	17	60	65	62	50	48	59	42.7058	0.333943	0.238574	1.39975	0.16159	0.349226	ENSG00000223989.1	RP11-84A14.5
sense	chr1	HAVANA	gene	9922113	9943407	-	ID=ENSG00000162441.10;gene_id=ENSG00000162441.10;gene_type=protein_coding;gene_status=KNOWN;gene_name=LZIC;level=1;havana_gene=OTTHUMG00000001804.3	205.229	202.273	179.471	156.282	168.291	182.188	213.588	233.462	209.34	192.592	-0.284479	0.12163	-2.33889	0.0193409	0.066919	ENSG00000162441.10	LZIC
sense	chr1	HAVANA	gene	9942923	9949974	+	ID=ENSG00000228150.1;gene_id=ENSG00000228150.1;gene_type=sense_intronic;gene_status=NOVEL;gene_name=RP11-84A14.4;level=2;tag=ncRNA_host;havana_gene=OTTHUMG00000001805.1	3.97629	6.26429	2.94173	11.1796	7.0005	9.18065	5.56724	11.3485	9.93211	7.28116	0.0757647	0.522373	0.14504	0.88468	0.955849	ENSG00000228150.1	RP11-84A14.4
sense	chr1	HAVANA	gene	9943428	9985501	+	ID=ENSG00000173614.12;gene_id=ENSG00000173614.12;gene_type=protein_coding;gene_status=KNOWN;gene_name=NMNAT1;level=1;tag=ncRNA_host;havana_gene=OTTHUMG00000001799.6	46.1407	46.4824	37.3156	51.4779	42.4211	68.9809	38.6684	62.4537	56.75	49.2214	0.112334	0.240192	0.467684	0.64001	0.820968	ENSG00000173614.12	NMNAT1
sense	chr1	ENSEMBL	gene	9947318	9947636	+	ID=ENSG00000202415.1;gene_id=ENSG00000202415.1;gene_type=misc_RNA;gene_status=KNOWN;gene_name=RN7SKP269;level=3	0.666667	0	0.666667	0	0.333333	0.333333	0	0.666667	0.333333	0.338107	-0.422805	0.746776	-0.566174	0.571276	NA	ENSG00000202415.1	RN7SKP269
sense	chr1	ENSEMBL	gene	9967381	9967458	+	ID=ENSG00000265521.1;gene_id=ENSG00000265521.1;gene_type=miRNA;gene_status=KNOWN;gene_name=MIR5697;level=3	0	0	0	0	0	0	0	0	0	0	NA	NA	NA	NA	NA	ENSG00000265521.1	MIR5697
sense	chr1	HAVANA	gene	9983141	9984568	+	ID=ENSG00000241326.1;gene_id=ENSG00000241326.1;gene_type=sense_intronic;gene_status=NOVEL;gene_name=RP11-807G9.2;level=2;havana_gene=OTTHUMG00000001801.1	5.57644	7.11448	6.05869	6.59167	3.55084	8.55641	5.49774	5.31807	6.47222	6.07718	0.347096	0.576967	0.601587	0.547449	0.756479	ENSG00000241326.1	RP11-807G9.2
sense	chr1	HAVANA	gene	9997206	10016020	+	ID=ENSG00000162444.11;gene_id=ENSG00000162444.11;gene_type=protein_coding;gene_status=KNOWN;gene_name=RBP7;level=2;havana_gene=OTTHUMG00000001798.2	1.26178	1.11658	0.6655	2.28853	2.09006	0.807212	0.90697	1.4061	1.70972	1.32939	0.261919	0.84391	0.310363	0.756285	NA	ENSG00000162444.11	RBP7
sense	chr1	HAVANA	gene	10032832	10181239	+	ID=ENSG00000130939.17;gene_id=ENSG00000130939.17;gene_type=protein_coding;gene_status=KNOWN;gene_name=UBE4B;level=2;tag=ncRNA_host;havana_gene=OTTHUMG00000001797.2	420.849	407.665	449.587	433.36	416.541	514.071	508.906	532.662	448.815	454.116	-0.0404395	0.082575	-0.489731	0.624324	0.81001	ENSG00000130939.17	UBE4B
sense	chr1	HAVANA	gene	10054445	10054781	-	ID=ENSG00000224340.1;gene_id=ENSG00000224340.1;gene_type=processed_pseudogene;gene_status=KNOWN;gene_name=RP11-496H15.2;level=1;tag=pseudo_consens;havana_gene=OTTHUMG00000001800.1	0.0357143	0.0588235	0	0	0	1	0	0	0	0.10186	0.433911	0.529569	0.819365	0.412578	NA	ENSG00000224340.1	RP11-496H15.2
sense	chr1	HAVANA	gene	10058671	10059648	+	ID=ENSG00000233623.2;gene_id=ENSG00000233623.2;gene_type=processed_pseudogene;gene_status=KNOWN;gene_name=PGAM1P11;level=1;tag=pseudo_consens;havana_gene=OTTHUMG00000001802.2	0	0.5	0	1.5	0	1.12179	0	0.5	0.5	0.322832	1.10486	0.739378	1.49431	0.135094	NA	ENSG00000233623.2	PGAM1P11
sense	chr1	ENSEMBL	gene	10163268	10163374	+	ID=ENSG00000201746.1;gene_id=ENSG00000201746.1;gene_type=snRNA;gene_status=KNOWN;gene_name=RNU6-828P;level=3	0	0	0.5	0	0	0	0	0	0	0	NA	NA	NA	NA	NA	ENSG00000201746.1	RNU6-828P
sense	chr1	HAVANA	gene	10210805	10381603	+	ID=ENSG00000054523.15;gene_id=ENSG00000054523.15;gene_type=protein_coding;gene_status=KNOWN;gene_name=KIF1B;level=1;tag=ncRNA_host;havana_gene=OTTHUMG00000001817.1	672.199	676.795	685.54	267.583	240.954	290.791	387.243	451.298	373.431	454.882	-0.508288	0.0910139	-5.58473	2.34062e-08	2.98643e-07	ENSG00000054523.15	KIF1B
sense	chr1	ENSEMBL	gene	10227718	10227803	+	ID=ENSG00000264881.1;gene_id=ENSG00000264881.1;gene_type=miRNA;gene_status=KNOWN;gene_name=MIR1273D;level=3	0	0	0	0	0	0	0	0	0	0	NA	NA	NA	NA	NA	ENSG00000264881.1	MIR1273D
sense	chr1	ENSEMBL	gene	10298966	10299072	+	ID=ENSG00000199562.1;gene_id=ENSG00000199562.1;gene_type=snRNA;gene_status=KNOWN;gene_name=RNU6-37P;level=3	1.79598	1.62109	1.60208	1.21325	1.18431	1.25746	2.18824	1.5867	2.07429	1.66226	-0.565624	0.828858	-0.682414	0.494977	NA	ENSG00000199562.1	RNU6-37P
sense	chr1	ENSEMBL	gene	10306465	10306757	+	ID=ENSG00000264501.2;gene_id=ENSG00000264501.2;gene_type=misc_RNA;gene_status=KNOWN;gene_name=RN7SL731P;level=3	0	2	1.5	0.5	1	0	1	0.5	0.5	0.697302	0.0455391	0.846782	0.053779	0.957111	NA	ENSG00000264501.2	RN7SL731P
sense	chr1	HAVANA	gene	10398592	10420144	+	ID=ENSG00000142657.19;gene_id=ENSG00000142657.19;gene_type=protein_coding;gene_status=KNOWN;gene_name=PGD;level=2;havana_gene=OTTHUMG00000001905.3	666.908	652.376	686.908	838.628	828.905	931.403	933.143	886.07	755.906	786.818	0.103579	0.0653192	1.58574	0.112799	0.270387	ENSG00000142657.19	PGD
sense	chr1	HAVANA	gene	10429881	10430677	-	ID=ENSG00000271989.1;gene_id=ENSG00000271989.1;gene_type=antisense;gene_status=NOVEL;gene_name=RP4-736L20.3;level=2;havana_gene=OTTHUMG00000185648.1	2	4	2.5	1	1	2	1	1	5	2.13286	-0.492726	0.808126	-0.609714	0.542051	NA	ENSG00000271989.1	RP4-736L20.3
sense	chr1	HAVANA	gene	10430102	10452153	+	ID=ENSG00000251503.6;gene_id=ENSG00000251503.6;gene_type=protein_coding;gene_status=KNOWN;gene_name=APITD1-CORT;level=2;havana_gene=OTTHUMG00000162436.2	56.7118	62.4373	68.1335	36.4533	30.9651	34.9975	63.3637	64.0903	55.7851	52.2676	-0.738865	0.232468	-3.17835	0.00148117	0.0075013	ENSG00000251503.6	APITD1-CORT
sense	chr1	HAVANA	gene	10430443	10442809	+	ID=ENSG00000175279.20;gene_id=ENSG00000175279.20;gene_type=protein_coding;gene_status=KNOWN;gene_name=APITD1;level=1;havana_gene=OTTHUMG00000059085.8	50.1188	50.2974	59.2738	32.0922	22.3909	25.794	47.0264	41.7552	40.0504	40.9824	-0.583774	0.265804	-2.19625	0.0280738	0.0909306	ENSG00000175279.20	APITD1
sense	chr1	HAVANA	gene	10449719	10451902	+	ID=ENSG00000241563.3;gene_id=ENSG00000241563.3;gene_type=protein_coding;gene_status=KNOWN;gene_name=CORT;level=2;havana_gene=OTTHUMG00000001906.4	2	2	2.5	3	4	3.5	5	9.5	5	3.95855	-0.654685	0.652311	-1.00364	0.315553	0.546864	ENSG00000241563.3	CORT
sense	chr1	HAVANA	gene	10456522	10472526	-	ID=ENSG00000160049.10;gene_id=ENSG00000160049.10;gene_type=protein_coding;gene_status=KNOWN;gene_name=DFFA;level=2;havana_gene=OTTHUMG00000001909.3	713.572	757.423	743.966	400.292	370.365	434.225	525.445	516.571	507.422	555.393	-0.275502	0.0788868	-3.49238	0.000478744	0.00275632	ENSG00000160049.10	DFFA
sense	chr1	HAVANA	gene	10458555	10459338	+	ID=ENSG00000203469.2;gene_id=ENSG00000203469.2;gene_type=antisense;gene_status=NOVEL;gene_name=RP5-1113E3.3;level=2;havana_gene=OTTHUMG00000001907.1	79.1998	78.3519	52.6883	53.5822	44.7476	42.0791	46.4593	44.5339	52.7862	55.4088	0.057481	0.237335	0.242194	0.80863	0.91655	ENSG00000203469.2	RP5-1113E3.3
sense	chr1	HAVANA	gene	10472288	10630758	+	ID=ENSG00000142655.11;gene_id=ENSG00000142655.11;gene_type=protein_coding;gene_status=KNOWN;gene_name=PEX14;level=2;tag=ncRNA_host;havana_gene=OTTHUMG00000001908.2	281.77	290.456	309.346	164.909	163.408	189.362	178.59	186.895	167.511	216.563	0.0412928	0.119897	0.344402	0.730544	0.874692	ENSG00000142655.11	PEX14
sense	chr1	ENSEMBL	gene	10616836	10617115	+	ID=ENSG00000243267.3;gene_id=ENSG00000243267.3;gene_type=misc_RNA;gene_status=KNOWN;gene_name=RN7SL614P;level=3	0	0	0.5	0	0	0	0	0	0	0	NA	NA	NA	NA	NA	ENSG00000243267.3	RN7SL614P
sense	chr1	HAVANA	gene	10636604	10796650	-	ID=ENSG00000130940.13;gene_id=ENSG00000130940.13;gene_type=protein_coding;gene_status=KNOWN;gene_name=CASZ1;level=1;havana_gene=OTTHUMG00000002035.4	0.694106	1.2852	0.454141	5.52751	2.05363	3.19535	4.03445	1.27278	5.45892	2.47871	0.167703	0.754289	0.222333	0.824055	NA	ENSG00000130940.13	CASZ1
sense	chr1	HAVANA	gene	10639241	10654333	+	ID=ENSG00000272078.1;gene_id=ENSG00000272078.1;gene_type=antisense;gene_status=NOVEL;gene_name=RP4-734G22.3;level=2;havana_gene=OTTHUMG00000185370.1	0.00641026	1.02732	0	2	0.00628931	0	5	3.02183	0	1.13905	-1.05449	0.869777	-1.21237	0.225371	NA	ENSG00000272078.1	RP4-734G22.3
sense	chr1	HAVANA	gene	10895761	10895998	+	ID=ENSG00000225158.2;gene_id=ENSG00000225158.2;gene_type=processed_pseudogene;gene_status=KNOWN;gene_name=HSPE1P24;level=2;havana_gene=OTTHUMG00000002034.2	0	0	0	0	0	0	0	0	0	0	NA	NA	NA	NA	NA	ENSG00000225158.2	HSPE1P24
sense	chr1	HAVANA	gene	10946471	10982037	-	ID=ENSG00000175262.13;gene_id=ENSG00000175262.13;gene_type=protein_coding;gene_status=KNOWN;gene_name=C1orf127;level=1;havana_gene=OTTHUMG00000002032.5	1.2046	2.45754	1.39258	0.468981	1.56445	0.76285	1.30498	2.47816	2.89622	1.4382	-0.559639	0.845584	-0.661838	0.508075	NA	ENSG00000175262.13	C1orf127
sense	chr1	HAVANA	gene	10990978	10991797	-	ID=ENSG00000215785.2;gene_id=ENSG00000215785.2;gene_type=processed_pseudogene;gene_status=KNOWN;gene_name=CFL1P6;level=1;tag=pseudo_consens;havana_gene=OTTHUMG00000002033.1	13.3395	16.0833	17	17.0128	14	20.6729	16.2604	21.6667	16.75	16.7831	0.00353484	0.373016	0.00947637	0.992439	0.997145	ENSG00000215785.2	CFL1P6
sense	chr1	ENSEMBL	gene	10998176	10998263	-	ID=ENSG00000264181.1;gene_id=ENSG00000264181.1;gene_type=miRNA;gene_status=NOVEL;gene_name=AL713997.1;level=3	0	0	0	0	0	0	0	0	0	0	NA	NA	NA	NA	NA	ENSG00000264181.1	AL713997.1
sense	chr1	ENSEMBL	gene	10999862	10999945	-	ID=ENSG00000281322.1;gene_id=ENSG00000281322.1;gene_type=misc_RNA;gene_status=NOVEL;gene_name=Y_RNA;level=3	0	0	0	0	0	0	0	0	0	0	NA	NA	NA	NA	NA	ENSG00000281322.1	Y_RNA
sense	chr1	HAVANA	gene	11012344	11026420	+	ID=ENSG00000120948.14;gene_id=ENSG00000120948.14;gene_type=protein_coding;gene_status=KNOWN;gene_name=TARDBP;level=2;havana_gene=OTTHUMG00000002120.13	508.376	468.04	469.674	356.279	327.769	360.716	368.634	401.8	366.876	403.798	-0.0342037	0.0884406	-0.386742	0.698947	0.857629	ENSG00000120948.14	TARDBP
sense	chr1	HAVANA	gene	11012662	11030528	+	ID=ENSG00000277726.3;gene_id=ENSG00000277726.3;gene_type=protein_coding;gene_status=NOVEL;gene_name=TARDBP;level=2;havana_gene=OTTHUMG00000186566.4	524.598	484.076	485.706	371.51	341.392	370.265	395.023	415.011	388.474	420.013	-0.0565551	0.0866568	-0.652634	0.513993	0.731694	ENSG00000277726.3	TARDBP
sense	chr1	HAVANA	gene	11026523	11047233	-	ID=ENSG00000009724.15;gene_id=ENSG00000009724.15;gene_type=protein_coding;gene_status=KNOWN;gene_name=MASP2;level=2;havana_gene=OTTHUMG00000002121.1	13.8588	19.1034	12.5497	19.5595	17.7521	13.182	88.1777	90.034	64.8667	35.9259	-2.10028	0.290146	-7.23872	4.5293e-13	1.0446e-11	ENSG00000009724.15	MASP2
sense	chr1	HAVANA	gene	11029659	11030528	+	ID=ENSG00000271895.2;gene_id=ENSG00000271895.2;gene_type=antisense;gene_status=NOVEL;gene_name=RP4-635E18.8;level=2;havana_gene=OTTHUMG00000185649.2	5	3	2.5	5.5	2.5	2.25	4.75	3.125	2.5	3.30563	0.0798653	0.713973	0.11186	0.910934	0.965433	ENSG00000271895.2	RP4-635E18.8
sense	chr1	HAVANA	gene	11054584	11060024	-	ID=ENSG00000116649.8;gene_id=ENSG00000116649.8;gene_type=protein_coding;gene_status=KNOWN;gene_name=SRM;level=1;havana_gene=OTTHUMG00000002119.2	2128.72	2144.76	2501.9	604.188	581.633	662.771	810.897	776.5	711.086	1248.59	-0.224212	0.0718681	-3.11977	0.00180991	0.00891691	ENSG00000116649.8	SRM
sense	chr1	HAVANA	gene	11066618	11099881	-	ID=ENSG00000171824.12;gene_id=ENSG00000171824.12;gene_type=protein_coding;gene_status=KNOWN;gene_name=EXOSC10;level=2;havana_gene=OTTHUMG00000002123.3	784.002	756.044	792.678	513.411	473.381	552.504	529.394	523.762	547.746	611.458	0.0293286	0.0759866	0.385971	0.699518	0.85767	ENSG00000171824.12	EXOSC10
sense	chr1	HAVANA	gene	11068471	11073097	+	ID=ENSG00000226849.1;gene_id=ENSG00000226849.1;gene_type=antisense;gene_status=NOVEL;gene_name=RP4-635E18.7;level=2;tag=ncRNA_host;havana_gene=OTTHUMG00000034707.1	148	163.5	142.5	77.5	93	127.5	94.5	109.5	84.5	116.251	0.138132	0.170068	0.812216	0.416668	0.648567	ENSG00000226849.1	RP4-635E18.7
sense	chr1	ENSEMBL	gene	11070091	11070353	+	ID=ENSG00000281350.1;gene_id=ENSG00000281350.1;gene_type=misc_RNA;gene_status=NOVEL;gene_name=Metazoa_SRP;level=3	0	0	0	0	0.5	0.5	0	0.5	0	0	NA	NA	NA	NA	NA	ENSG00000281350.1	Metazoa_SRP
sense	chr1	HAVANA	gene	11099675	11102100	+	ID=ENSG00000230337.1;gene_id=ENSG00000230337.1;gene_type=antisense;gene_status=NOVEL;gene_name=RP4-635E18.6;level=1;havana_gene=OTTHUMG00000002122.1	2.01952	1.5	3.5	2.25	3.1	3.5	3.16667	3	2	2.74847	0.19693	0.738003	0.266842	0.789591	NA	ENSG00000230337.1	RP4-635E18.6
sense	chr1	HAVANA	gene	11106535	11262507	-	ID=ENSG00000198793.11;gene_id=ENSG00000198793.11;gene_type=protein_coding;gene_status=KNOWN;gene_name=MTOR;level=2;havana_gene=OTTHUMG00000002001.2	1253.33	1221.25	1404.3	752.637	680.726	872.897	939.088	911.217	866.906	993.732	-0.149811	0.0683201	-2.19278	0.0283234	0.0915266	ENSG00000198793.11	MTOR
sense	chr1	HAVANA	gene	11143898	11149537	+	ID=ENSG00000225602.4;gene_id=ENSG00000225602.4;gene_type=antisense;gene_status=NOVEL;gene_name=MTOR-AS1;level=2;havana_gene=OTTHUMG00000002003.1	43.5721	33.531	52.1449	24.0376	23.3291	35.0251	39.5226	29.5118	17.5508	33.3587	-0.0105618	0.304484	-0.0346875	0.972329	0.988826	ENSG00000225602.4	MTOR-AS1
sense	chr1	ENSEMBL	gene	11152350	11152452	+	ID=ENSG00000253086.1;gene_id=ENSG00000253086.1;gene_type=snRNA;gene_status=KNOWN;gene_name=RNU6-537P;level=3	0	0	0	0	0	0	0	0	0	0	NA	NA	NA	NA	NA	ENSG00000253086.1	RNU6-537P
sense	chr1	HAVANA	gene	11189341	11195981	+	ID=ENSG00000171819.4;gene_id=ENSG00000171819.4;gene_type=protein_coding;gene_status=KNOWN;gene_name=ANGPTL7;level=2;havana_gene=OTTHUMG00000002002.3	0	0	1	1	1.01959	0	0	2.02399	0	0.545859	0.0533721	0.841398	0.0634326	0.949422	NA	ENSG00000171819.4	ANGPTL7
sense	chr1	ENSEMBL	gene	11226254	11226360	+	ID=ENSG00000207451.1;gene_id=ENSG00000207451.1;gene_type=snRNA;gene_status=KNOWN;gene_name=RNU6-291P;level=3	0	0	0	0	0	0	0	0	0	0	NA	NA	NA	NA	NA	ENSG00000207451.1	RNU6-291P
sense	chr1	HAVANA	gene	11232963	11233112	+	ID=ENSG00000238173.1;gene_id=ENSG00000238173.1;gene_type=processed_pseudogene;gene_status=KNOWN;gene_name=RPL39P6;level=1;tag=pseudo_consens;havana_gene=OTTHUMG00000002000.1	0.25	0.166667	1	1	0.111111	0	0	0	0	0.230493	0.434261	0.668928	0.649189	0.516216	NA	ENSG00000238173.1	RPL39P6
sense	chr1	HAVANA	gene	11273206	11296049	+	ID=ENSG00000120942.12;gene_id=ENSG00000120942.12;gene_type=protein_coding;gene_status=KNOWN;gene_name=UBIAD1;level=2;havana_gene=OTTHUMG00000002075.2	715.782	696.179	778.885	272.788	239.367	262.404	365.404	348.97	320.278	452.774	-0.326928	0.0933764	-3.50119	0.000463192	0.00267717	ENSG00000120942.12	UBIAD1
sense	chr1	HAVANA	gene	11278616	11279351	-	ID=ENSG00000238199.1;gene_id=ENSG00000238199.1;gene_type=processed_pseudogene;gene_status=KNOWN;gene_name=UBE2V2P3;level=1;tag=pseudo_consens;havana_gene=OTTHUMG00000002077.1	12.25	14.5	8	8	4	7	7	7	12	8.83134	-0.333602	0.524667	-0.635837	0.524883	0.740038	ENSG00000238199.1	UBE2V2P3
sense	chr1	HAVANA	gene	11425257	11425821	-	ID=ENSG00000224338.2;gene_id=ENSG00000224338.2;gene_type=processed_pseudogene;gene_status=KNOWN;gene_name=RP11-149P14.1;level=2;havana_gene=OTTHUMG00000002073.2	0	0	0	0	0	0	0	0	0	0	NA	NA	NA	NA	NA	ENSG00000224338.2	RP11-149P14.1
sense	chr1	HAVANA	gene	11479166	11537584	+	ID=ENSG00000204624.7;gene_id=ENSG00000204624.7;gene_type=protein_coding;gene_status=KNOWN;gene_name=PTCHD2;level=2;havana_gene=OTTHUMG00000002074.2	102.075	93.0479	90.3245	62.4799	80.7369	74.9685	77.3738	77.158	69.4156	80.8002	0.0579391	0.187638	0.308782	0.757488	0.8902	ENSG00000204624.7	PTCHD2
sense	chr1	HAVANA	gene	11609531	11613355	+	ID=ENSG00000235643.1;gene_id=ENSG00000235643.1;gene_type=lincRNA;gene_status=NOVEL;gene_name=RP1-69M21.2;level=2;havana_gene=OTTHUMG00000002076.1	4.63778	3.52235	4.56846	0.066487	0.14282	0.0247497	1	1.03226	0.0520253	1.87501	-0.764458	0.868468	-0.880238	0.37873	NA	ENSG00000235643.1	RP1-69M21.2
sense	chr1	HAVANA	gene	11648367	11655785	-	ID=ENSG00000116661.9;gene_id=ENSG00000116661.9;gene_type=protein_coding;gene_status=KNOWN;gene_name=FBXO2;level=2;havana_gene=OTTHUMG00000002072.3	9.01613	12	14.0083	9	8	4	5	2.33333	4	7.65411	0.874682	0.583495	1.49904	0.133863	0.305525	ENSG00000116661.9	FBXO2
sense	chr1	HAVANA	gene	11654375	11663327	+	ID=ENSG00000132879.12;gene_id=ENSG00000132879.12;gene_type=protein_coding;gene_status=KNOWN;gene_name=FBXO44;level=2;havana_gene=OTTHUMG00000002071.5	78.0869	57.5575	77.5667	20.0629	22.3085	28.5067	18.8194	15.1112	15.0384	38.3245	0.59476	0.316554	1.87886	0.0602636	0.167782	ENSG00000132879.12	FBXO44
sense	chr1	HAVANA	gene	11664124	11674354	+	ID=ENSG00000116663.9;gene_id=ENSG00000116663.9;gene_type=protein_coding;gene_status=KNOWN;gene_name=FBXO6;level=2;havana_gene=OTTHUMG00000002229.1	18.786	18.0524	25.5285	20.0784	16.7899	14.6855	7.86876	5.80353	6.17602	15.2923	1.35583	0.44013	3.08053	0.00206631	0.0100036	ENSG00000116663.9	FBXO6
sense	chr1	HAVANA	gene	11674480	11691650	-	ID=ENSG00000116670.13;gene_id=ENSG00000116670.13;gene_type=protein_coding;gene_status=KNOWN;gene_name=MAD2L2;level=2;havana_gene=OTTHUMG00000002231.3	450.064	447.609	477.769	191.359	169.259	196.415	148.156	120.278	150.141	268.392	0.495165	0.122696	4.0357	5.44408e-05	0.000390683	ENSG00000116670.13	MAD2L2
sense	chr1	HAVANA	gene	11691729	11725857	+	ID=ENSG00000162490.6;gene_id=ENSG00000162490.6;gene_type=protein_coding;gene_status=KNOWN;gene_name=DRAXIN;level=2;havana_gene=OTTHUMG00000002227.1	2.52286	0.407974	0.629204	1.1659	0.711092	4.18223	2.05253	0.157187	1.04715	1.41491	0.628331	0.853923	0.735817	0.461842	NA	ENSG00000162490.6	DRAXIN
sense	chr1	HAVANA	gene	11736084	11754802	+	ID=ENSG00000177674.14;gene_id=ENSG00000177674.14;gene_type=protein_coding;gene_status=KNOWN;gene_name=AGTRAP;level=2;havana_gene=OTTHUMG00000002230.5	190.033	162.421	187.076	90	71.1915	92.1342	55.1529	72.0625	75.5827	112.947	0.396801	0.179269	2.21344	0.026867	0.0877039	ENSG00000177674.14	AGTRAP
sense	chr1	HAVANA	gene	11761787	11789585	+	ID=ENSG00000215910.6;gene_id=ENSG00000215910.6;gene_type=protein_coding;gene_status=KNOWN;gene_name=C1orf167;level=1;havana_gene=OTTHUMG00000002228.2	128.882	119.957	109.539	112.62	96.3447	129.839	92.4427	72.1071	92.2759	106.118	0.483763	0.168216	2.87584	0.00402958	0.0177988	ENSG00000215910.6	C1orf167
sense	chr1	HAVANA	gene	11777077	11779619	-	ID=ENSG00000177553.6;gene_id=ENSG00000177553.6;gene_type=antisense;gene_status=NOVEL;gene_name=RP11-56N19.5;level=2;havana_gene=OTTHUMG00000037775.1	0	0	1	0.0526316	0	0.297619	0	0	0	0.120007	0.00747705	0.52147	0.0143384	0.98856	NA	ENSG00000177553.6	RP11-56N19.5
sense	chr1	HAVANA	gene	11785723	11806920	-	ID=ENSG00000177000.9;gene_id=ENSG00000177000.9;gene_type=protein_coding;gene_status=KNOWN;gene_name=MTHFR;level=2;havana_gene=OTTHUMG00000002277.1	187.708	182.538	204.624	205.309	207.7	224.657	160.294	158.678	164.148	188.161	0.486873	0.122632	3.97019	7.18139e-05	0.000501114	ENSG00000177000.9	MTHFR
sense	chr1	HAVANA	gene	11806096	11843144	+	ID=ENSG00000011021.20;gene_id=ENSG00000011021.20;gene_type=protein_coding;gene_status=KNOWN;gene_name=CLCN6;level=2;havana_gene=OTTHUMG00000002299.4	103.407	107.118	109.28	167.61	153.92	189.911	127.181	128.306	123.418	132.673	0.521073	0.1389	3.75142	0.000175837	0.00112418	ENSG00000011021.20	CLCN6
sense	chr1	HAVANA	gene	11841017	11848079	+	ID=ENSG00000242349.4;gene_id=ENSG00000242349.4;gene_type=antisense;gene_status=KNOWN;gene_name=NPPA-AS1;level=2;tag=ncRNA_host;havana_gene=OTTHUMG00000002377.2	19.3125	19.0588	31.2637	50.4305	41.1593	58.9358	44.1249	36.5482	24.7708	35.3181	0.576722	0.271515	2.12409	0.0336629	0.104958	ENSG00000242349.4	NPPA-AS1
sense	chr1	ENSEMBL	gene	11843812	11843984	+	ID=ENSG00000276470.1;gene_id=ENSG00000276470.1;gene_type=misc_RNA;gene_status=NOVEL;gene_name=NPPA-AS1_1;level=3	0.5	0.5	0	4	1.5	6.5	3.5	2	1	1.98985	0.6724	0.789706	0.851456	0.394516	NA	ENSG00000276470.1	NPPA-AS1_1
sense	chr1	ENSEMBL	gene	11845549	11845697	+	ID=ENSG00000278852.1;gene_id=ENSG00000278852.1;gene_type=misc_RNA;gene_status=NOVEL;gene_name=NPPA-AS1_2;level=3	1.25	0.5	1	1	1.75	2	1.5	1.5	0	1.18181	0.265685	0.857179	0.309953	0.756597	NA	ENSG00000278852.1	NPPA-AS1_2
sense	chr1	HAVANA	gene	11845709	11848345	-	ID=ENSG00000175206.9;gene_id=ENSG00000175206.9;gene_type=protein_coding;gene_status=KNOWN;gene_name=NPPA;level=2;havana_gene=OTTHUMG00000002388.2	4.51709	17.0121	11.0522	22.2308	25.0262	35	26.027	20.2971	19	19.4979	0.403312	0.355075	1.13585	0.25602	0.476688	ENSG00000175206.9	NPPA
sense	chr1	ENSEMBL	gene	11847442	11847549	+	ID=ENSG00000275915.1;gene_id=ENSG00000275915.1;gene_type=misc_RNA;gene_status=NOVEL;gene_name=NPPA-AS1_3;level=3	0	1	0.5	1.5	0.5	2.75	2	0.5	2	1.0636	0.219625	0.868015	0.253019	0.800253	NA	ENSG00000275915.1	NPPA-AS1_3
sense	chr1	HAVANA	gene	11857464	11858931	-	ID=ENSG00000120937.8;gene_id=ENSG00000120937.8;gene_type=protein_coding;gene_status=KNOWN;gene_name=NPPB;level=2;havana_gene=OTTHUMG00000002389.1	0	0	0	0	0	0	0	1	1	0.208511	-0.775625	0.658879	-1.17719	0.23912	NA	ENSG00000120937.8	NPPB
sense	chr1	HAVANA	gene	11877770	11880406	+	ID=ENSG00000224904.1;gene_id=ENSG00000224904.1;gene_type=processed_pseudogene;gene_status=KNOWN;gene_name=RP5-934G17.6;level=1;tag=pseudo_consens;havana_gene=OTTHUMG00000002390.1	42	32	37	17	18.5	25	18.5	14.5	12	24.2739	0.508451	0.351841	1.44512	0.148426	0.328739	ENSG00000224904.1	RP5-934G17.6
sense	chr1	ENSEMBL	gene	11908152	11908271	+	ID=ENSG00000199347.1;gene_id=ENSG00000199347.1;gene_type=snRNA;gene_status=KNOWN;gene_name=RNU5E-1;level=3	0	0.333333	1	0	0	0	0	1	0	0.219996	-0.39515	0.660763	-0.59802	0.549826	NA	ENSG00000199347.1	RNU5E-1
sense	chr1	ENSEMBL	gene	11909808	11909927	-	ID=ENSG00000201801.1;gene_id=ENSG00000201801.1;gene_type=snRNA;gene_status=KNOWN;gene_name=RNU5E-4P;level=3	0	0	0	0	0	0	1	0	0	0.0993672	-0.41605	0.532076	-0.781937	0.434251	NA	ENSG00000201801.1	RNU5E-4P
sense	chr1	HAVANA	gene	11919591	11926428	-	ID=ENSG00000116685.14;gene_id=ENSG00000116685.14;gene_type=protein_coding;gene_status=KNOWN;gene_name=KIAA2013;level=2;havana_gene=OTTHUMG00000002391.1	622.566	527.327	585.411	334.153	292.987	354.888	366.669	333.327	323.265	419.382	0.028745	0.0922985	0.311435	0.75547	0.888841	ENSG00000116685.14	KIAA2013
sense	chr1	HAVANA	gene	11934205	11975538	+	ID=ENSG00000083444.15;gene_id=ENSG00000083444.15;gene_type=protein_coding;gene_status=KNOWN;gene_name=PLOD1;level=2;havana_gene=OTTHUMG00000002393.3	1156.4	1086.95	1001.83	384.187	320.006	427.146	482.01	432.987	379.535	643.874	-0.107166	0.0867526	-1.23531	0.216716	0.426566	ENSG00000083444.15	PLOD1
sense	chr1	HAVANA	gene	11980181	12013514	+	ID=ENSG00000116688.15;gene_id=ENSG00000116688.15;gene_type=protein_coding;gene_status=KNOWN;gene_name=MFN2;level=2;havana_gene=OTTHUMG00000002392.6	1175.51	1043	1324.59	820.844	829.002	951.926	895.592	861.742	870.386	977.362	0.0721586	0.0742215	0.972206	0.330948	0.563588	ENSG00000116688.15	MFN2
sense	chr1	HAVANA	gene	12017216	12017308	-	ID=ENSG00000270914.1;gene_id=ENSG00000270914.1;gene_type=processed_pseudogene;gene_status=KNOWN;gene_name=RP5-1077B9.5;level=1;tag=pseudo_consens;havana_gene=OTTHUMG00000184269.1	0	1	3.5	4	2	1.5	2	1	3	2.10202	0.351982	0.797811	0.441185	0.659079	NA	ENSG00000270914.1	RP5-1077B9.5
sense	chr1	HAVANA	gene	12019466	12032045	+	ID=ENSG00000116691.9;gene_id=ENSG00000116691.9;gene_type=protein_coding;gene_status=KNOWN;gene_name=MIIP;level=2;tag=ncRNA_host;havana_gene=OTTHUMG00000002439.1	245.894	278.698	258.159	158.614	133.199	143.787	195.856	176.208	201.097	200.319	-0.304805	0.129824	-2.34783	0.018883	0.0656122	ENSG00000116691.9	MIIP
sense	chr1	ENSEMBL	gene	12024012	12024124	-	ID=ENSG00000202461.1;gene_id=ENSG00000202461.1;gene_type=misc_RNA;gene_status=NOVEL;gene_name=Y_RNA;level=3	1	0	0	0	0	1	0	3	0	0.51994	-0.530052	0.82326	-0.643845	0.519676	NA	ENSG00000202461.1	Y_RNA
sense	chr1	ENSEMBL	gene	12029158	12029222	+	ID=ENSG00000276869.1;gene_id=ENSG00000276869.1;gene_type=miRNA;gene_status=KNOWN;gene_name=MIR6729;level=3	1.5	1.5	2	2.5	0	1.5	1.5	2	1.5	1.75922	-0.331146	0.821365	-0.403166	0.686826	NA	ENSG00000276869.1	MIR6729
sense	chr1	ENSEMBL	gene	12036740	12037014	-	ID=ENSG00000243539.3;gene_id=ENSG00000243539.3;gene_type=misc_RNA;gene_status=KNOWN;gene_name=RN7SL649P;level=3	0	0	0	0	0	0	0	0	0	0	NA	NA	NA	NA	NA	ENSG00000243539.3	RN7SL649P
sense	chr1	HAVANA	gene	12063377	12144207	+	ID=ENSG00000120949.13;gene_id=ENSG00000120949.13;gene_type=protein_coding;gene_status=KNOWN;gene_name=TNFRSF8;level=2;havana_gene=OTTHUMG00000001827.4	1.47812	2.6868	2.06053	2.74642	4.79114	6.22834	5.74192	9.84879	6.27539	4.48871	-0.491442	0.623171	-0.788615	0.430337	0.660149	ENSG00000120949.13	TNFRSF8
sense	chr1	ENSEMBL	gene	12065002	12065246	-	ID=ENSG00000281342.1;gene_id=ENSG00000281342.1;gene_type=misc_RNA;gene_status=NOVEL;gene_name=Metazoa_SRP;level=3	0	0.350202	0.0120482	0.0285714	0.0294118	0	0.0120482	0.681818	1.03846	0.208511	-0.775625	0.658879	-1.17719	0.23912	NA	ENSG00000281342.1	Metazoa_SRP
sense	chr1	ENSEMBL	gene	12077881	12077984	-	ID=ENSG00000201135.1;gene_id=ENSG00000201135.1;gene_type=snRNA;gene_status=KNOWN;gene_name=RNU6-777P;level=3	0	0	0	0	0	0	0	0	0	0	NA	NA	NA	NA	NA	ENSG00000201135.1	RNU6-777P
sense	chr1	HAVANA	gene	12080293	12080547	-	ID=ENSG00000227875.2;gene_id=ENSG00000227875.2;gene_type=processed_pseudogene;gene_status=KNOWN;gene_name=RP11-426M1.2;level=1;tag=pseudo_consens;havana_gene=OTTHUMG00000001828.3	0	0	0	0.142857	0	0	0	0	0	0	NA	NA	NA	NA	NA	ENSG00000227875.2	RP11-426M1.2
sense	chr1	ENSEMBL	gene	12166943	12167038	+	ID=ENSG00000275459.1;gene_id=ENSG00000275459.1;gene_type=miRNA;gene_status=KNOWN;gene_name=MIR7846;level=3	13	12.5	12.5	0	0	0.5	0	0	0	4.43073	0.0421844	0.871356	0.0484123	0.961388	0.984751	ENSG00000275459.1	MIR7846
sense	chr1	HAVANA	gene	12167003	12209228	+	ID=ENSG00000028137.15;gene_id=ENSG00000028137.15;gene_type=protein_coding;gene_status=KNOWN;gene_name=TNFRSF1B;level=2;tag=ncRNA_host;havana_gene=OTTHUMG00000001829.1	654.032	660.216	768.326	4.18463	4.7884	2.57015	3.9556	1.40897	0.918793	251.376	0.764491	0.552768	1.38302	0.166657	0.356895	ENSG00000028137.15	TNFRSF1B
sense	chr1	ENSEMBL	gene	12191713	12191773	+	ID=ENSG00000263676.1;gene_id=ENSG00000263676.1;gene_type=miRNA;gene_status=KNOWN;gene_name=MIR4632;level=3	2	1	1.5	0	0	0	0	0	0	0.597502	0.0195875	0.790008	0.0247941	0.980219	NA	ENSG00000263676.1	MIR4632
sense	chr1	HAVANA	gene	12220794	12221109	-	ID=ENSG00000225196.2;gene_id=ENSG00000225196.2;gene_type=processed_pseudogene;gene_status=KNOWN;gene_name=RP5-1118D24.2;level=2;havana_gene=OTTHUMG00000004233.3	0.25	0	0	0	0	0	0	0	0.0588235	0	NA	NA	NA	NA	NA	ENSG00000225196.2	RP5-1118D24.2
sense	chr1	ENSEMBL	gene	12221148	12221271	-	ID=ENSG00000252969.1;gene_id=ENSG00000252969.1;gene_type=snoRNA;gene_status=NOVEL;gene_name=SNORA70;level=3	0	0	0	0	0	0	0	0	0	0	NA	NA	NA	NA	NA	ENSG00000252969.1	SNORA70
sense	chr1	HAVANA	gene	12230067	12512047	+	ID=ENSG00000048707.12;gene_id=ENSG00000048707.12;gene_type=protein_coding;gene_status=KNOWN;gene_name=VPS13D;level=2;tag=ncRNA_host;havana_gene=OTTHUMG00000013155.6	227.468	212.846	243.189	191.293	159.272	164.998	167.339	179.579	155.331	189.472	0.127082	0.128141	0.991737	0.321326	0.553343	ENSG00000048707.12	VPS13D
sense	chr1	ENSEMBL	gene	12481829	12481928	+	ID=ENSG00000280999.1;gene_id=ENSG00000280999.1;gene_type=miRNA;gene_status=NOVEL;gene_name=AC243836.1;level=3	0	0	0	0	0	0	0	0	0	0	NA	NA	NA	NA	NA	ENSG00000280999.1	AC243836.1
sense	chr1	ENSEMBL	gene	12507246	12507397	+	ID=ENSG00000239149.1;gene_id=ENSG00000239149.1;gene_type=snoRNA;gene_status=KNOWN;gene_name=SNORA59A;level=3	0	0.25	0	0	0.25	0	1	0	0	0.0993672	-0.41605	0.532076	-0.781937	0.434251	NA	ENSG00000239149.1	SNORA59A
sense	chr1	HAVANA	gene	12527724	12528420	+	ID=ENSG00000229484.1;gene_id=ENSG00000229484.1;gene_type=lincRNA;gene_status=NOVEL;gene_name=RP5-888M10.2;level=2;havana_gene=OTTHUMG00000013154.1	0	0	0	0	0	0	0	0	1	0.108521	-0.43006	0.533926	-0.805468	0.42055	NA	ENSG00000229484.1	RP5-888M10.2
sense	chr1	HAVANA	gene	12567910	12617731	-	ID=ENSG00000162496.7;gene_id=ENSG00000162496.7;gene_type=protein_coding;gene_status=KNOWN;gene_name=DHRS3;level=2;tag=ncRNA_host;havana_gene=OTTHUMG00000001885.4	0.347753	0.557	0.214395	0.287611	3.88335	2.0485	1.57564	5.29527	0.185679	1.48522	-0.0671748	0.851199	-0.0789179	0.937098	NA	ENSG00000162496.7	DHRS3
sense	chr1	ENSEMBL	gene	12569972	12570072	-	ID=ENSG00000221340.1;gene_id=ENSG00000221340.1;gene_type=snRNA;gene_status=KNOWN;gene_name=RNU6ATAC18P;level=3	0	0	0	0	0	0	0	0	0	0	NA	NA	NA	NA	NA	ENSG00000221340.1	RNU6ATAC18P
sense	chr1	ENSEMBL	gene	12578957	12579023	-	ID=ENSG00000276830.1;gene_id=ENSG00000276830.1;gene_type=miRNA;gene_status=KNOWN;gene_name=MIR6730;level=3	0	0	0	0	0	0.5	0	0	0	0	NA	NA	NA	NA	NA	ENSG00000276830.1	MIR6730
sense	chr1	HAVANA	gene	12618900	12619244	-	ID=ENSG00000272482.1;gene_id=ENSG00000272482.1;gene_type=lincRNA;gene_status=NOVEL;gene_name=RP11-474O21.5;level=2;havana_gene=OTTHUMG00000185309.1	0	0	0	0	0	0	0	0	0	0	NA	NA	NA	NA	NA	ENSG00000272482.1	RP11-474O21.5
sense	chr1	HAVANA	gene	12644547	12667086	+	ID=ENSG00000204518.2;gene_id=ENSG00000204518.2;gene_type=protein_coding;gene_status=KNOWN;gene_name=AADACL4;level=2;havana_gene=OTTHUMG00000001889.1	1.13217	0.147744	0.193234	0.994321	0.15473	0.687237	1.02883	0.222058	0.128877	0.429824	0.358742	0.81468	0.440347	0.659686	NA	ENSG00000204518.2	AADACL4
sense	chr1	HAVANA	gene	12692909	12693020	+	ID=ENSG00000226166.2;gene_id=ENSG00000226166.2;gene_type=processed_pseudogene;gene_status=KNOWN;gene_name=RP11-474O21.2;level=2;havana_gene=OTTHUMG00000001886.2	0.0555556	0	0	0	0	0	0	0	0	0	NA	NA	NA	NA	NA	ENSG00000226166.2	RP11-474O21.2
sense	chr1	HAVANA	gene	12716115	12728759	+	ID=ENSG00000188984.10;gene_id=ENSG00000188984.10;gene_type=protein_coding;gene_status=KNOWN;gene_name=AADACL3;level=2;havana_gene=OTTHUMG00000001887.5	0.047619	0	0.166667	0.0833333	0.26406	0.579493	0.0158196	0.223985	0	0.10186	0.433911	0.529569	0.819365	0.412578	NA	ENSG00000188984.10	AADACL3
sense	chr1	HAVANA	gene	12746215	12763699	+	ID=ENSG00000157330.8;gene_id=ENSG00000157330.8;gene_type=protein_coding;gene_status=KNOWN;gene_name=C1orf158;level=2;havana_gene=OTTHUMG00000001888.4	0.195525	0	0.0166667	0.12381	0.392857	0.058819	0.135466	0.167017	0.0584036	0	NA	NA	NA	NA	NA	ENSG00000157330.8	C1orf158
sense	chr1	HAVANA	gene	12774841	12777906	+	ID=ENSG00000116726.4;gene_id=ENSG00000116726.4;gene_type=protein_coding;gene_status=KNOWN;gene_name=PRAMEF12;level=2;havana_gene=OTTHUMG00000001927.2	0	0	0	0	0	0.25	0	0	0	0	NA	NA	NA	NA	NA	ENSG00000116726.4	PRAMEF12
sense	chr1	HAVANA	gene	12791397	12796628	+	ID=ENSG00000116721.9;gene_id=ENSG00000116721.9;gene_type=protein_coding;gene_status=KNOWN;gene_name=PRAMEF1;level=2;havana_gene=OTTHUMG00000001928.2	0	0	0	0.25	0	0	0	0	0	0	NA	NA	NA	NA	NA	ENSG00000116721.9	PRAMEF1
sense	chr1	HAVANA	gene	12822686	12823159	-	ID=ENSG00000228338.1;gene_id=ENSG00000228338.1;gene_type=lincRNA;gene_status=NOVEL;gene_name=RP5-845O24.8;level=2;havana_gene=OTTHUMG00000041465.1	0	0	0	0	0	0	0	0	0	0	NA	NA	NA	NA	NA	ENSG00000228338.1	RP5-845O24.8
sense	chr1	HAVANA	gene	12824605	12831410	-	ID=ENSG00000239810.3;gene_id=ENSG00000239810.3;gene_type=protein_coding;gene_status=KNOWN;gene_name=PRAMEF11;level=2;havana_gene=OTTHUMG00000001929.5	0	0	0	0	0.00253807	0.1125	0.591667	1.14167	0	0.199357	-0.754446	0.651971	-1.15718	0.2472	NA	ENSG00000239810.3	PRAMEF11
sense	chr1	ENSEMBL	gene	12824942	12828663	-	ID=ENSG00000279195.1;gene_id=ENSG00000279195.1;gene_type=protein_coding;gene_status=KNOWN;gene_name=PRAMEF11;level=3	0	0	0	0	0.00253807	0.1125	0.591667	1.14167	0	0.199357	-0.754446	0.651971	-1.15718	0.2472	NA	ENSG00000279195.1	PRAMEF11
sense	chr1	HAVANA	gene	12838125	12841357	-	ID=ENSG00000231103.2;gene_id=ENSG00000231103.2;gene_type=unprocessed_pseudogene;gene_status=KNOWN;gene_name=RP5-845O24.3;level=2;havana_gene=OTTHUMG00000001930.3	0	0	0	0	0.00543478	0	0	0	0	0	NA	NA	NA	NA	NA	ENSG00000231103.2	RP5-845O24.3
sense	chr1	HAVANA	gene	12847377	12947578	-	ID=ENSG00000179172.8;gene_id=ENSG00000179172.8;gene_type=protein_coding;gene_status=KNOWN;gene_name=HNRNPCL1;level=2;havana_gene=OTTHUMG00000001931.2	55.5115	56.4182	49.9452	36.7056	28.4059	37.4236	46.2345	47.0249	42.543	44.43	-0.320371	0.24784	-1.29265	0.196132	0.397863	ENSG00000179172.8	HNRNPCL1
sense	chr1	HAVANA	gene	12857086	12861909	+	ID=ENSG00000120952.4;gene_id=ENSG00000120952.4;gene_type=protein_coding;gene_status=KNOWN;gene_name=PRAMEF2;level=2;havana_gene=OTTHUMG00000001986.1	0	0	0	0.25	0	0	4	1	1	0.60598	-1.74958	0.832322	-2.10205	0.0355489	NA	ENSG00000120952.4	PRAMEF2
sense	chr1	HAVANA	gene	12879224	12886201	-	ID=ENSG00000243073.3;gene_id=ENSG00000243073.3;gene_type=protein_coding;gene_status=KNOWN;gene_name=PRAMEF4;level=2;havana_gene=OTTHUMG00000001987.2	0	0	0	0	0	0.1	0.5	0.141667	0	0	NA	NA	NA	NA	NA	ENSG00000243073.3	PRAMEF4
sense	chr1	HAVANA	gene	12892896	12898270	-	ID=ENSG00000187545.5;gene_id=ENSG00000187545.5;gene_type=protein_coding;gene_status=KNOWN;gene_name=PRAMEF10;level=2;havana_gene=OTTHUMG00000001981.3	0	0	0	0.00316456	0	0	0	0.00591181	0	0	NA	NA	NA	NA	NA	ENSG00000187545.5	PRAMEF10
sense	chr1	HAVANA	gene	12916610	12920482	+	ID=ENSG00000204510.4;gene_id=ENSG00000204510.4;gene_type=protein_coding;gene_status=KNOWN;gene_name=PRAMEF7;level=2;havana_gene=OTTHUMG00000001982.3	0	0	0	0	0	0.25	0	0	0	0	NA	NA	NA	NA	NA	ENSG00000204510.4	PRAMEF7
sense	chr1	ENSEMBL	gene	12922554	12922660	+	ID=ENSG00000207434.1;gene_id=ENSG00000207434.1;gene_type=snRNA;gene_status=KNOWN;gene_name=RNU6-1072P;level=3	0	0	0	0	0	0	0.0277778	0	0	0	NA	NA	NA	NA	NA	ENSG00000207434.1	RNU6-1072P
sense	chr1	HAVANA	gene	12926162	12928253	+	ID=ENSG00000234064.1;gene_id=ENSG00000234064.1;gene_type=unprocessed_pseudogene;gene_status=KNOWN;gene_name=RP11-450I1.2;level=2;havana_gene=OTTHUMG00000001983.1	0	0	0	0	0	0	0	0	0	0	NA	NA	NA	NA	NA	ENSG00000234064.1	RP11-450I1.2
sense	chr1	HAVANA	gene	12938472	13056491	-	ID=ENSG00000232423.4;gene_id=ENSG00000232423.4;gene_type=protein_coding;gene_status=KNOWN;gene_name=PRAMEF6;level=2;havana_gene=OTTHUMG00000001984.2	0.330808	0.203439	0.119199	0.512458	0.278816	0.721647	1.2104	0.348767	0.488919	0.311713	0.358654	0.763652	0.469656	0.6386	NA	ENSG00000232423.4	PRAMEF6
sense	chr1	HAVANA	gene	13029339	13032130	+	ID=ENSG00000274178.2;gene_id=ENSG00000274178.2;gene_type=unprocessed_pseudogene;gene_status=KNOWN;gene_name=CH17-409J4.2;level=2;havana_gene=OTTHUMG00000189309.1	0	0	0	0	0	0	0	0	0	0	NA	NA	NA	NA	NA	ENSG00000274178.2	CH17-409J4.2
sense	chr1	HAVANA	gene	13049476	13155947	-	ID=ENSG00000274764.3;gene_id=ENSG00000274764.3;gene_type=protein_coding;gene_status=PUTATIVE;gene_name=WI2-3308P17.2;level=2;havana_gene=OTTHUMG00000074727.3	9.97236	8.03025	9.78877	6.68831	5.65914	6.11252	9.00471	7.82246	6.12361	7.77355	-0.160816	0.531773	-0.302415	0.762335	0.892934	ENSG00000274764.3	WI2-3308P17.2
sense	chr1	HAVANA	gene	13049476	13158092	-	ID=ENSG00000280267.2;gene_id=ENSG00000280267.2;gene_type=protein_coding;gene_status=NOVEL;gene_name=PRAMEF25;level=2;havana_gene=OTTHUMG00000009499.3	9.97236	8.03025	9.78877	6.68831	5.65914	6.11252	9.00471	8.1558	6.12361	7.77355	-0.160816	0.531773	-0.302415	0.762335	0.892934	ENSG00000280267.2	PRAMEF25
sense	chr1	HAVANA	gene	13060853	13077884	+	ID=ENSG00000229571.5;gene_id=ENSG00000229571.5;gene_type=protein_coding;gene_status=KNOWN;gene_name=PRAMEF26;level=2;havana_gene=OTTHUMG00000074741.3	1.86714	1.18333	1.48393	1.31627	0.167933	1.29668	1.86131	1.74833	1.43234	1.19708	-0.674646	0.860646	-0.783883	0.433109	NA	ENSG00000229571.5	PRAMEF26
sense	chr1	HAVANA	gene	13060869	13062229	+	ID=ENSG00000277058.2;gene_id=ENSG00000277058.2;gene_type=protein_coding;gene_status=KNOWN;gene_name=HNRNPCL3;level=2;havana_gene=OTTHUMG00000189236.2	0.423413	0.32619	0.483929	0.430556	0	0.0714286	0.75	0.291667	0.226984	0.0993672	-0.41605	0.532076	-0.781937	0.434251	NA	ENSG00000277058.2	HNRNPCL3
sense	chr1	HAVANA	gene	13095179	13097971	-	ID=ENSG00000277862.1;gene_id=ENSG00000277862.1;gene_type=unprocessed_pseudogene;gene_status=KNOWN;gene_name=WI2-2994D6.1;level=2;havana_gene=OTTHUMG00000074740.2	0	0	0	0	0	0	0	0	0	0	NA	NA	NA	NA	NA	ENSG00000277862.1	WI2-2994D6.1
sense	chr1	HAVANA	gene	13104403	13105689	-	ID=ENSG00000236179.1;gene_id=ENSG00000236179.1;gene_type=unprocessed_pseudogene;gene_status=KNOWN;gene_name=RP13-221M14.4;level=2;havana_gene=OTTHUMG00000009502.2	0	0	0	0	0	0	0	0	0	0	NA	NA	NA	NA	NA	ENSG00000236179.1	RP13-221M14.4
sense	chr1	HAVANA	gene	13115496	13116854	-	ID=ENSG00000275774.2;gene_id=ENSG00000275774.2;gene_type=protein_coding;gene_status=NOVEL;gene_name=HNRNPCL2;level=2;havana_gene=OTTHUMG00000009503.4	8.1045	6.59206	7.43373	4.82593	3.53333	4.25317	5.76111	5.11111	4.44577	5.58546	-0.0938559	0.608922	-0.154135	0.877504	0.952253	ENSG00000275774.2	HNRNPCL2
sense	chr1	HAVANA	gene	13128818	13131615	+	ID=ENSG00000229978.1;gene_id=ENSG00000229978.1;gene_type=transcribed_unprocessed_pseudogene;gene_status=KNOWN;gene_name=RP13-221M14.3;level=2;havana_gene=OTTHUMG00000009501.3	0	0	0	0	0	0	0	0	0	0	NA	NA	NA	NA	NA	ENSG00000229978.1	RP13-221M14.3
sense	chr1	HAVANA	gene	13146981	13147460	-	ID=ENSG00000233336.1;gene_id=ENSG00000233336.1;gene_type=lincRNA;gene_status=NOVEL;gene_name=RP13-221M14.2;level=2;havana_gene=OTTHUMG00000009500.2	0	0	0	0	0	0	0	0	0	0	NA	NA	NA	NA	NA	ENSG00000233336.1	RP13-221M14.2
sense	chr1	HAVANA	gene	13164586	13165467	-	ID=ENSG00000179412.10;gene_id=ENSG00000179412.10;gene_type=protein_coding;gene_status=NOVEL;gene_name=HNRNPCL4;level=2;havana_gene=OTTHUMG00000189238.1	0.846825	0.652381	0.967857	0.361111	0	0.142857	0	0.25	0.453968	0.359385	0.0140442	0.727101	0.0193153	0.98459	NA	ENSG00000179412.10	HNRNPCL4
sense	chr1	HAVANA	gene	13172455	13179464	+	ID=ENSG00000204505.4;gene_id=ENSG00000204505.4;gene_type=protein_coding;gene_status=NOVEL;gene_name=PRAMEF25;level=2;havana_gene=OTTHUMG00000189239.1	0	0	0	0.333333	0.00507614	0.333333	0.35	0.0833333	0	0	NA	NA	NA	NA	NA	ENSG00000204505.4	PRAMEF25
sense	chr1	HAVANA	gene	13196823	13199589	-	ID=ENSG00000279169.1;gene_id=ENSG00000279169.1;gene_type=unprocessed_pseudogene;gene_status=KNOWN;gene_name=CH17-228N4.2;level=2;havana_gene=OTTHUMG00000189240.1	0	0	0	0.25	0	0	0	0	0	0	NA	NA	NA	NA	NA	ENSG00000279169.1	CH17-228N4.2
sense	chr1	ENSEMBL	gene	13222695	13226133	-	ID=ENSG00000279804.1;gene_id=ENSG00000279804.1;gene_type=protein_coding;gene_status=KNOWN;gene_name=PRAMEF18;level=3	0	0	0	0	0	0	0	0	0	0	NA	NA	NA	NA	NA	ENSG00000279804.1	PRAMEF18
sense	chr1	HAVANA	gene	13245863	13248652	+	ID=ENSG00000250894.1;gene_id=ENSG00000250894.1;gene_type=unprocessed_pseudogene;gene_status=KNOWN;gene_name=RP11-450I1.4;level=2;havana_gene=OTTHUMG00000001985.2	0	0	0	0	0	0	0	0	0	0	NA	NA	NA	NA	NA	ENSG00000250894.1	RP11-450I1.4
sense	chr1	HAVANA	gene	13254198	13263435	+	ID=ENSG00000270601.3;gene_id=ENSG00000270601.3;gene_type=protein_coding;gene_status=KNOWN;gene_name=PRAMEF5;level=2;havana_gene=OTTHUMG00000184604.3	0	0	1.5	0	0.00507614	0.2	0.35	0.293643	0	0.240013	0.00776837	0.632611	0.0122799	0.990202	NA	ENSG00000270601.3	PRAMEF5
sense	chr1	HAVANA	gene	13273539	13275627	-	ID=ENSG00000231219.1;gene_id=ENSG00000231219.1;gene_type=unprocessed_pseudogene;gene_status=KNOWN;gene_name=RP11-219C24.8;level=2;havana_gene=OTTHUMG00000008039.2	0	0	0	0	0	0	0	0	0	0	NA	NA	NA	NA	NA	ENSG00000231219.1	RP11-219C24.8
sense	chr1	ENSEMBL	gene	13279125	13279231	-	ID=ENSG00000207511.1;gene_id=ENSG00000207511.1;gene_type=snRNA;gene_status=KNOWN;gene_name=RNU6-771P;level=3	0	0	0	0	0	0	0.0277778	0	0	0	NA	NA	NA	NA	NA	ENSG00000207511.1	RNU6-771P
sense	chr1	HAVANA	gene	13281035	13285174	-	ID=ENSG00000182330.9;gene_id=ENSG00000182330.9;gene_type=protein_coding;gene_status=KNOWN;gene_name=PRAMEF8;level=2;havana_gene=OTTHUMG00000008037.2	0	0	0	0	0	0.25	0	0	0	0	NA	NA	NA	NA	NA	ENSG00000182330.9	PRAMEF8
sense	chr1	HAVANA	gene	13303509	13322598	+	ID=ENSG00000204501.5;gene_id=ENSG00000204501.5;gene_type=protein_coding;gene_status=KNOWN;gene_name=PRAMEF9;level=2;havana_gene=OTTHUMG00000008035.2	0.805556	0.25	1.25	0.0229559	0.122727	0	0.333333	0.295157	0.333333	0.238117	0.00916464	0.650053	0.0140983	0.988752	NA	ENSG00000204501.5	PRAMEF9
sense	chr1	HAVANA	gene	13305955	13308887	+	ID=ENSG00000237700.1;gene_id=ENSG00000237700.1;gene_type=unitary_pseudogene;gene_status=KNOWN;gene_name=RP11-219C24.6;level=2;havana_gene=OTTHUMG00000008036.2	0.75	0.25	1.25	0	0	0	0	0	0	0.238117	0.00916464	0.650053	0.0140983	0.988752	NA	ENSG00000237700.1	RP11-219C24.6
sense	chr1	HAVANA	gene	13324039	13324518	+	ID=ENSG00000228229.2;gene_id=ENSG00000228229.2;gene_type=lincRNA;gene_status=NOVEL;gene_name=RP11-219C24.10;level=2;havana_gene=OTTHUMG00000008038.2	0	0	0	0	0	0	0	0	0	0	NA	NA	NA	NA	NA	ENSG00000228229.2	RP11-219C24.10
sense	chr1	HAVANA	gene	13342034	13347134	-	ID=ENSG00000204481.7;gene_id=ENSG00000204481.7;gene_type=protein_coding;gene_status=KNOWN;gene_name=PRAMEF14;level=2;havana_gene=OTTHUMG00000007916.3	0	0	0	0.25	0	0	0	0	0	0	NA	NA	NA	NA	NA	ENSG00000204481.7	PRAMEF14
sense	chr1	HAVANA	gene	13369067	13371693	-	ID=ENSG00000204480.7;gene_id=ENSG00000204480.7;gene_type=protein_coding;gene_status=KNOWN;gene_name=PRAMEF19;level=2;havana_gene=OTTHUMG00000007919.3	0	0	0	0	0	0	0	0	0	0	NA	NA	NA	NA	NA	ENSG00000204480.7	PRAMEF19
sense	chr1	HAVANA	gene	13389632	13392629	+	ID=ENSG00000204479.4;gene_id=ENSG00000204479.4;gene_type=protein_coding;gene_status=KNOWN;gene_name=PRAMEF17;level=2;havana_gene=OTTHUMG00000007909.3	0	0	0	0	0	0	0	0	0	0	NA	NA	NA	NA	NA	ENSG00000204479.4	PRAMEF17
sense	chr1	HAVANA	gene	13410450	13421328	+	ID=ENSG00000204478.8;gene_id=ENSG00000204478.8;gene_type=protein_coding;gene_status=KNOWN;gene_name=PRAMEF20;level=2;havana_gene=OTTHUMG00000007911.2	1.64286	0.6	1.53462	1.16107	0.0158393	0.109217	0.378893	0.587235	0.220007	0.807978	0.0396949	0.859349	0.0461918	0.963157	NA	ENSG00000204478.8	PRAMEF20
sense	chr1	HAVANA	gene	13474977	13514048	-	ID=ENSG00000162494.5;gene_id=ENSG00000162494.5;gene_type=protein_coding;gene_status=KNOWN;gene_name=LRRC38;level=2;havana_gene=OTTHUMG00000007918.1	0.366811	0.391552	0.582527	1.28257	0.893656	2.41099	2.90346	1.68048	4.28137	1.48177	-0.776593	0.832637	-0.932692	0.350979	NA	ENSG00000162494.5	LRRC38
sense	chr1	HAVANA	gene	13513220	13516270	+	ID=ENSG00000259961.1;gene_id=ENSG00000259961.1;gene_type=antisense;gene_status=NOVEL;gene_name=RP4-597A16.2;level=2;havana_gene=OTTHUMG00000007920.1	0	0	0	0	0	0	1	1	1	0.307878	-1.12154	0.748459	-1.49846	0.134013	NA	ENSG00000259961.1	RP4-597A16.2
sense	chr1	HAVANA	gene	13555001	13555694	+	ID=ENSG00000215909.3;gene_id=ENSG00000215909.3;gene_type=processed_pseudogene;gene_status=KNOWN;gene_name=RP4-597A16.3;level=1;tag=pseudo_consens;havana_gene=OTTHUMG00000007922.1	2.5	4.00917	2.5	1.01724	2.02222	4.5	1	2.00617	2	2.22639	0.384078	0.791036	0.485538	0.627295	NA	ENSG00000215909.3	RP4-597A16.3
sense	chr1	HAVANA	gene	13583465	13617957	+	ID=ENSG00000162493.15;gene_id=ENSG00000162493.15;gene_type=protein_coding;gene_status=KNOWN;gene_name=PDPN;level=1;havana_gene=OTTHUMG00000007912.5	1.32837	1.5872	0.896173	3.16419	1.04661	1.43553	2.75668	10.2589	4.69815	2.86996	-1.35832	0.747958	-1.81604	0.0693639	NA	ENSG00000162493.15	PDPN
sense	chr1	ENSEMBL	gene	13623184	13623284	-	ID=ENSG00000222952.1;gene_id=ENSG00000222952.1;gene_type=rRNA;gene_status=KNOWN;gene_name=RNA5SP41;level=3	0	0	0	0	0	0	0	0	0	0	NA	NA	NA	NA	NA	ENSG00000222952.1	RNA5SP41
sense	chr1	ENSEMBL	gene	13623902	13624002	-	ID=ENSG00000266358.1;gene_id=ENSG00000266358.1;gene_type=miRNA;gene_status=NOVEL;gene_name=AL359771.1;level=3	0	0	0	0	0	0.0294118	0.0125	0	0	0	NA	NA	NA	NA	NA	ENSG00000266358.1	AL359771.1
sense	chr1	HAVANA	gene	13657311	13659910	-	ID=ENSG00000237445.2;gene_id=ENSG00000237445.2;gene_type=lincRNA;gene_status=NOVEL;gene_name=CTA-520D8.2;level=2;havana_gene=OTTHUMG00000007915.2	2.55011	0.722107	0.408306	0.629399	1.25616	2.29706	1.94379	1.43367	1.01055	1.31244	0.0496797	0.853477	0.0582086	0.953582	NA	ENSG00000237445.2	CTA-520D8.2
sense	chr1	ENSEMBL	gene	13696070	13696199	-	ID=ENSG00000253085.1;gene_id=ENSG00000253085.1;gene_type=scaRNA;gene_status=NOVEL;gene_name=SCARNA11;level=3	0	0	0	0	0	0	0	0	0	0	NA	NA	NA	NA	NA	ENSG00000253085.1	SCARNA11
sense	chr1	HAVANA	gene	13700198	13825079	+	ID=ENSG00000116731.21;gene_id=ENSG00000116731.21;gene_type=protein_coding;gene_status=KNOWN;gene_name=PRDM2;level=2;havana_gene=OTTHUMG00000007917.5	416.356	428.793	431.672	742.142	724.832	762.15	700.907	673.721	618.965	600.478	0.250761	0.0700417	3.58016	0.000343377	0.00205007	ENSG00000116731.21	PRDM2
sense	chr1	ENSEMBL	gene	14124233	14124335	-	ID=ENSG00000252151.1;gene_id=ENSG00000252151.1;gene_type=snRNA;gene_status=KNOWN;gene_name=RNU6-1265P;level=3	0	0	0	0	0	0	0	0	0	0	NA	NA	NA	NA	NA	ENSG00000252151.1	RNU6-1265P
sense	chr1	HAVANA	gene	14221891	14223118	-	ID=ENSG00000231606.1;gene_id=ENSG00000231606.1;gene_type=lincRNA;gene_status=NOVEL;gene_name=RP11-344F13.1;level=2;havana_gene=OTTHUMG00000002047.1	0	0	0	0	0	0	0	0	0	0	NA	NA	NA	NA	NA	ENSG00000231606.1	RP11-344F13.1
sense	chr1	HAVANA	gene	14348955	14351023	-	ID=ENSG00000234593.1;gene_id=ENSG00000234593.1;gene_type=lincRNA;gene_status=NOVEL;gene_name=RP4-704D23.1;level=2;havana_gene=OTTHUMG00000002044.1	0.0207861	0.0193309	0.0343086	0.0211161	0.0179184	0.00641026	0.0155012	0.0317289	0.0192837	0	NA	NA	NA	NA	NA	ENSG00000234593.1	RP4-704D23.1
sense	chr1	HAVANA	gene	14598704	15118043	+	ID=ENSG00000189337.14;gene_id=ENSG00000189337.14;gene_type=protein_coding;gene_status=KNOWN;gene_name=KAZN;level=2;havana_gene=OTTHUMG00000002042.5	37.5965	24.4694	37.1994	19.6303	16.401	24.397	17.9908	17.4055	18.7267	23.8898	0.224635	0.345525	0.650127	0.51561	0.732666	ENSG00000189337.14	KAZN
sense	chr1	ENSEMBL	gene	14607334	14607436	-	ID=ENSG00000280763.1;gene_id=ENSG00000280763.1;gene_type=miRNA;gene_status=NOVEL;gene_name=AL034395.1;level=3	0	0	0	0	0	0	0	0	0	0	NA	NA	NA	NA	NA	ENSG00000280763.1	AL034395.1
sense	chr1	HAVANA	gene	14692129	14692613	-	ID=ENSG00000235829.1;gene_id=ENSG00000235829.1;gene_type=processed_pseudogene;gene_status=KNOWN;gene_name=TBCAP2;level=1;tag=pseudo_consens;havana_gene=OTTHUMG00000037853.1	4	4	4	1	1.5	3	2	8	2	3.30007	-0.680623	0.732267	-0.929475	0.352643	0.586047	ENSG00000235829.1	TBCAP2
sense	chr1	HAVANA	gene	15111815	15152464	-	ID=ENSG00000175147.10;gene_id=ENSG00000175147.10;gene_type=antisense;gene_status=KNOWN;gene_name=TMEM51-AS1;level=2;havana_gene=OTTHUMG00000002043.5	0.215908	0.404931	1.57571	1.51988	0.331568	0.378107	1.62769	2.45521	1.26114	0.968221	-0.629582	0.870888	-0.72292	0.469729	NA	ENSG00000175147.10	TMEM51-AS1
sense	chr1	HAVANA	gene	15152532	15220480	+	ID=ENSG00000171729.12;gene_id=ENSG00000171729.12;gene_type=protein_coding;gene_status=KNOWN;gene_name=TMEM51;level=1;havana_gene=OTTHUMG00000002046.3	8.56734	10.3139	6.47379	15.753	10.5856	13.9257	15.7252	15.6985	17.406	12.4934	-0.162031	0.414525	-0.390884	0.695883	0.855767	ENSG00000171729.12	TMEM51
sense	chr1	HAVANA	gene	15164344	15171317	-	ID=ENSG00000204464.6;gene_id=ENSG00000204464.6;gene_type=protein_coding;gene_status=KNOWN;gene_name=C1orf195;level=2;havana_gene=OTTHUMG00000037852.1	0.515385	0.0666667	0	4.32143	1.01587	0	6	2.0873	0.00636943	1.47162	-0.358343	0.855593	-0.418824	0.675344	NA	ENSG00000204464.6	C1orf195
sense	chr1	HAVANA	gene	15191828	15192845	-	ID=ENSG00000215720.4;gene_id=ENSG00000215720.4;gene_type=processed_pseudogene;gene_status=KNOWN;gene_name=RP1-21O18.3;level=1;tag=pseudo_consens;havana_gene=OTTHUMG00000002045.2	3.01754	0.506803	1.5	0	3.00671	2.00671	5.51149	3	0.5	2.16166	-0.497557	0.808949	-0.615066	0.538511	NA	ENSG00000215720.4	RP1-21O18.3
sense	chr1	HAVANA	gene	15226373	15227549	+	ID=ENSG00000278480.1;gene_id=ENSG00000278480.1;gene_type=processed_pseudogene;gene_status=KNOWN;gene_name=RP5-903E17.2;level=2;havana_gene=OTTHUMG00000187520.1	0	0	0	0	0	0	0	0	0	0	NA	NA	NA	NA	NA	ENSG00000278480.1	RP5-903E17.2
sense	chr1	HAVANA	gene	15247272	15400283	+	ID=ENSG00000142621.18;gene_id=ENSG00000142621.18;gene_type=protein_coding;gene_status=KNOWN;gene_name=FHAD1;level=1;havana_gene=OTTHUMG00000002088.10	2.02115	1.41279	0.782649	34.2078	33.1639	38.2373	65.8441	81.3551	56.4771	32.6471	-0.848625	0.263598	-3.21939	0.00128462	0.00662178	ENSG00000142621.18	FHAD1
sense	chr1	HAVANA	gene	15326680	15343876	-	ID=ENSG00000233485.1;gene_id=ENSG00000233485.1;gene_type=antisense;gene_status=NOVEL;gene_name=RP3-467K16.2;level=2;havana_gene=OTTHUMG00000002089.1	2.0101	2.1799	0.664596	3.5	1.59091	3.04167	12.6251	12.6371	11.5804	5.47096	-1.7505	0.608016	-2.87904	0.00398893	0.017645	ENSG00000233485.1	RP3-467K16.2
sense	chr1	HAVANA	gene	15334166	15335464	-	ID=ENSG00000236045.1;gene_id=ENSG00000236045.1;gene_type=antisense;gene_status=NOVEL;gene_name=RP3-467K16.7;level=2;havana_gene=OTTHUMG00000035304.1	0	0	0	0	0	0	0	1.5	0	0.199979	-0.687553	0.626607	-1.09726	0.272526	NA	ENSG00000236045.1	RP3-467K16.7
sense	chr1	HAVANA	gene	15402979	15409433	-	ID=ENSG00000228140.1;gene_id=ENSG00000228140.1;gene_type=lincRNA;gene_status=NOVEL;gene_name=RP3-467K16.4;level=2;havana_gene=OTTHUMG00000002257.1	0.03125	0.256024	0.0060241	5.42852	9.01388	1.06364	1.02128	5.05342	1.05342	2.40061	0.960685	0.788912	1.21773	0.223325	NA	ENSG00000228140.1	RP3-467K16.4
sense	chr1	HAVANA	gene	15409895	15430343	+	ID=ENSG00000142634.11;gene_id=ENSG00000142634.11;gene_type=protein_coding;gene_status=KNOWN;gene_name=EFHD2;level=2;havana_gene=OTTHUMG00000002254.1	418.752	399.582	440.864	735.916	689.358	819.02	461.802	472.099	437.704	535.796	0.795762	0.0747412	10.6469	1.80277e-26	9.88068e-25	ENSG00000142634.11	EFHD2
sense	chr1	HAVANA	gene	15438439	15449242	+	ID=ENSG00000162438.10;gene_id=ENSG00000162438.10;gene_type=protein_coding;gene_status=KNOWN;gene_name=CTRC;level=2;havana_gene=OTTHUMG00000002255.1	2	0.219298	1.19474	0.5	1.66581	0.283333	0.0954468	0.76954	0.0185738	0.68699	0.379845	0.851171	0.446262	0.655408	NA	ENSG00000162438.10	CTRC
sense	chr1	HAVANA	gene	15456728	15472091	+	ID=ENSG00000142615.7;gene_id=ENSG00000142615.7;gene_type=protein_coding;gene_status=KNOWN;gene_name=CELA2A;level=2;havana_gene=OTTHUMG00000002258.1	1.53154	0.0873016	0.52381	3.79472	1.21071	0.747482	3.0379	1.36822	0.22248	1.41351	0.437383	0.850721	0.514133	0.607159	NA	ENSG00000142615.7	CELA2A
sense	chr1	HAVANA	gene	15465909	15491400	+	ID=ENSG00000215704.8;gene_id=ENSG00000215704.8;gene_type=protein_coding;gene_status=KNOWN;gene_name=CELA2B;level=2;havana_gene=OTTHUMG00000002259.1	3.59677	3.29961	4.1393	5.40098	11.03	11.7683	14.3723	11.6857	14.331	8.47059	-0.399392	0.488281	-0.817955	0.413383	0.645674	ENSG00000215704.8	CELA2B
sense	chr1	HAVANA	gene	15490832	15526534	-	ID=ENSG00000132906.16;gene_id=ENSG00000132906.16;gene_type=protein_coding;gene_status=KNOWN;gene_name=CASP9;level=1;havana_gene=OTTHUMG00000002256.5	97.611	104.5	102.598	142.601	106.644	141.211	117.579	128.613	150.778	120.066	0.0561021	0.157001	0.357337	0.72084	0.869036	ENSG00000132906.16	CASP9
sense	chr1	HAVANA	gene	15526813	15592379	+	ID=ENSG00000116138.11;gene_id=ENSG00000116138.11;gene_type=protein_coding;gene_status=KNOWN;gene_name=DNAJC16;level=2;havana_gene=OTTHUMG00000002358.3	254.973	191.442	223.528	192.81	220.264	229.131	272.231	232.605	240.718	226.676	-0.12685	0.119817	-1.05871	0.289734	0.517301	ENSG00000116138.11	DNAJC16
sense	chr1	ENSEMBL	gene	15542165	15542304	+	ID=ENSG00000251866.1;gene_id=ENSG00000251866.1;gene_type=scaRNA;gene_status=NOVEL;gene_name=SCARNA21;level=3	0	0	0	0	0	0	0	0	0	0	NA	NA	NA	NA	NA	ENSG00000251866.1	SCARNA21
sense	chr1	HAVANA	gene	15565611	15565956	-	ID=ENSG00000272510.1;gene_id=ENSG00000272510.1;gene_type=antisense;gene_status=NOVEL;gene_name=RP4-680D5.8;level=2;havana_gene=OTTHUMG00000185680.1	3	2	4.5	1.5	1.5	3	4	2.5	4	2.86575	-0.330113	0.735433	-0.448869	0.653526	NA	ENSG00000272510.1	RP4-680D5.8
sense	chr1	HAVANA	gene	15572353	15585110	-	ID=ENSG00000116771.5;gene_id=ENSG00000116771.5;gene_type=protein_coding;gene_status=KNOWN;gene_name=AGMAT;level=2;havana_gene=OTTHUMG00000002357.1	88.8668	72.5255	70.3873	23.25	20.3935	17.2492	42.9981	46.1218	39.3227	47.45	-0.969451	0.273836	-3.54027	0.000399721	0.00234053	ENSG00000116771.5	AGMAT
sense	chr1	HAVANA	gene	15586136	15603626	-	ID=ENSG00000237301.1;gene_id=ENSG00000237301.1;gene_type=antisense;gene_status=NOVEL;gene_name=RP4-680D5.2;level=2;havana_gene=OTTHUMG00000002359.1	3.22442	3.34871	3.89318	2.60737	4.3843	10.9586	11.4941	10.9159	6.36147	5.95568	-0.497053	0.576019	-0.862909	0.388187	0.621749	ENSG00000237301.1	RP4-680D5.2
sense	chr1	HAVANA	gene	15604597	15605043	+	ID=ENSG00000235084.3;gene_id=ENSG00000235084.3;gene_type=processed_pseudogene;gene_status=KNOWN;gene_name=CHCHD2P6;level=1;tag=pseudo_consens;havana_gene=OTTHUMG00000002360.1	411.467	367.983	389.967	119.517	126.85	112.85	183.75	194.726	192.583	238.121	-0.574225	0.126827	-4.52762	5.96504e-06	5.22756e-05	ENSG00000235084.3	CHCHD2P6
sense	chr1	ENSEMBL	gene	15608078	15608145	-	ID=ENSG00000252417.1;gene_id=ENSG00000252417.1;gene_type=snRNA;gene_status=KNOWN;gene_name=RNU7-179P;level=3	0	0	0	0	0	0	0	0	0	0	NA	NA	NA	NA	NA	ENSG00000252417.1	RNU7-179P
sense	chr1	HAVANA	gene	15614643	15614867	-	ID=ENSG00000236500.1;gene_id=ENSG00000236500.1;gene_type=processed_pseudogene;gene_status=KNOWN;gene_name=RP4-680D5.4;level=2;havana_gene=OTTHUMG00000002361.1	0	0	0	0	0	0	0	0	0	0	NA	NA	NA	NA	NA	ENSG00000236500.1	RP4-680D5.4
sense	chr1	HAVANA	gene	15617500	15669044	+	ID=ENSG00000197312.10;gene_id=ENSG00000197312.10;gene_type=protein_coding;gene_status=KNOWN;gene_name=DDI2;level=2;havana_gene=OTTHUMG00000002381.2	513.014	528.526	550.109	314.34	273.057	308.475	437.148	418.632	358.421	412.481	-0.348333	0.0908505	-3.83413	0.000126008	0.000828833	ENSG00000197312.10	DDI2
sense	chr1	HAVANA	gene	15659869	15661722	+	ID=ENSG00000215695.1;gene_id=ENSG00000215695.1;gene_type=protein_coding;gene_status=KNOWN;gene_name=RSC1A1;level=2;havana_gene=OTTHUMG00000067830.1	79	72.75	81.25	45.75	48	37.5	54.25	57.5	60.5	60.0719	-0.285218	0.221546	-1.2874	0.197955	0.400187	ENSG00000215695.1	RSC1A1
sense	chr1	HAVANA	gene	15682873	15683128	-	ID=ENSG00000271742.1;gene_id=ENSG00000271742.1;gene_type=lincRNA;gene_status=NOVEL;gene_name=RP4-680D5.9;level=2;havana_gene=OTTHUMG00000185681.1	0	0	0	0	0	0	0	1	0	0.0999897	-0.417052	0.532201	-0.783636	0.433254	NA	ENSG00000271742.1	RP4-680D5.9
sense	chr1	HAVANA	gene	15684332	15734769	+	ID=ENSG00000116786.10;gene_id=ENSG00000116786.10;gene_type=protein_coding;gene_status=KNOWN;gene_name=PLEKHM2;level=2;tag=ncRNA_host;havana_gene=OTTHUMG00000003062.1	352.613	369.051	399.681	576.23	539.905	644.72	536.598	490.439	547.397	487.808	0.246499	0.0833714	2.95664	0.00311014	0.0143153	ENSG00000116786.10	PLEKHM2
sense	chr1	ENSEMBL	gene	15684472	15684558	+	ID=ENSG00000264048.1;gene_id=ENSG00000264048.1;gene_type=miRNA;gene_status=NOVEL;gene_name=AL121992.1;level=3	1.5	2.5	2	5.5	3	4	5	2	1.5	3.04914	0.501247	0.71075	0.705237	0.480663	NA	ENSG00000264048.1	AL121992.1
sense	chr1	HAVANA	gene	15720312	15736896	-	ID=ENSG00000237938.4;gene_id=ENSG00000237938.4;gene_type=antisense;gene_status=NOVEL;gene_name=RP11-288I21.1;level=2;havana_gene=OTTHUMG00000003064.3	327.618	278.5	346.657	499.555	438.244	531.568	487.136	500.08	466.53	423.133	0.10262	0.0856361	1.19832	0.230792	0.445842	ENSG00000237938.4	RP11-288I21.1
sense	chr1	HAVANA	gene	15736405	15741396	+	ID=ENSG00000162461.7;gene_id=ENSG00000162461.7;gene_type=protein_coding;gene_status=KNOWN;gene_name=SLC25A34;level=2;havana_gene=OTTHUMG00000003063.1	4.1	6	2.16667	32	32.8333	36.5396	28.5435	35.0058	19	20.9954	0.380313	0.324766	1.17104	0.241583	0.459542	ENSG00000162461.7	SLC25A34
sense	chr1	HAVANA	gene	15740051	15749896	-	ID=ENSG00000224459.1;gene_id=ENSG00000224459.1;gene_type=antisense;gene_status=NOVEL;gene_name=RP11-169K16.4;level=2;havana_gene=OTTHUMG00000003078.1	0.180451	1.03125	1.19968	7.19717	16.0842	8.6108	11.444	7.54642	14.7538	7.29838	0.00163559	0.525886	0.00311016	0.997518	0.999293	ENSG00000224459.1	RP11-169K16.4
sense	chr1	HAVANA	gene	15742422	15747982	+	ID=ENSG00000162460.6;gene_id=ENSG00000162460.6;gene_type=protein_coding;gene_status=KNOWN;gene_name=TMEM82;level=2;havana_gene=OTTHUMG00000003065.2	0.00884956	0	0	0.0120482	0	0.0185185	1.41105	0.02	0.0667311	0.0993672	-0.41605	0.532076	-0.781937	0.434251	NA	ENSG00000162460.6	TMEM82
sense	chr1	HAVANA	gene	15756607	15786594	+	ID=ENSG00000162458.11;gene_id=ENSG00000162458.11;gene_type=protein_coding;gene_status=KNOWN;gene_name=FBLIM1;level=2;tag=ncRNA_host;havana_gene=OTTHUMG00000003079.5	0.708288	2.31586	1.30938	2.31145	1.11605	1.05315	1.05458	1.58348	0.766653	1.32674	0.0586077	0.848169	0.069099	0.944911	NA	ENSG00000162458.11	FBLIM1
sense	chr1	ENSEMBL	gene	15763490	15763757	+	ID=ENSG00000280788.1;gene_id=ENSG00000280788.1;gene_type=misc_RNA;gene_status=NOVEL;gene_name=Metazoa_SRP;level=3	0	0	0	0.00406504	0	0	0.00308642	0.0227273	0	0	NA	NA	NA	NA	NA	ENSG00000280788.1	Metazoa_SRP
sense	chr1	HAVANA	gene	15792796	15793285	+	ID=ENSG00000224321.1;gene_id=ENSG00000224321.1;gene_type=processed_pseudogene;gene_status=KNOWN;gene_name=RP11-169K16.6;level=1;tag=pseudo_consens;havana_gene=OTTHUMG00000003108.2	107.588	99.6575	108.985	54.779	55.3762	54.1698	72.9966	67.0056	66.4278	77.0024	-0.235189	0.196017	-1.19984	0.230202	0.445023	ENSG00000224321.1	RP11-169K16.6
sense	chr1	HAVANA	gene	15807169	15809348	-	ID=ENSG00000233954.6;gene_id=ENSG00000233954.6;gene_type=protein_coding;gene_status=KNOWN;gene_name=UQCRHL;level=2;havana_gene=OTTHUMG00000003109.3	359	376.518	363.518	212.009	204.509	246.5	376.071	361	327.167	312.882	-0.592071	0.0990546	-5.97722	2.26975e-09	3.35194e-08	ENSG00000233954.6	UQCRHL
sense	chr1	HAVANA	gene	15828232	15828669	+	ID=ENSG00000178715.8;gene_id=ENSG00000178715.8;gene_type=processed_pseudogene;gene_status=KNOWN;gene_name=RP11-169K16.8;level=1;tag=pseudo_consens;havana_gene=OTTHUMG00000003169.2	952.833	892.833	944.2	772.167	647.5	769.5	844.7	847	830.667	831.473	-0.116886	0.0670505	-1.74325	0.0812902	0.211626	ENSG00000178715.8	RP11-169K16.8
sense	chr1	HAVANA	gene	15834479	15848147	-	ID=ENSG00000179743.3;gene_id=ENSG00000179743.3;gene_type=antisense;gene_status=NOVEL;gene_name=FLJ37453;level=2;havana_gene=OTTHUMG00000009375.1	37.3096	40.777	47.9776	57.8183	61.1599	70.4616	67.1479	75.3027	52.4368	55.4793	0.0525079	0.212796	0.246752	0.8051	0.915181	ENSG00000179743.3	FLJ37453
sense	chr1	HAVANA	gene	15847864	15940460	+	ID=ENSG00000065526.9;gene_id=ENSG00000065526.9;gene_type=protein_coding;gene_status=KNOWN;gene_name=SPEN;level=2;havana_gene=OTTHUMG00000009376.1	1589.51	1503.7	1689.53	855.195	769.774	895.088	960.574	875.363	815.234	1118.9	0.0158881	0.0639187	0.248567	0.803696	0.914669	ENSG00000065526.9	SPEN
sense	chr1	HAVANA	gene	15917698	15917908	-	ID=ENSG00000270620.1;gene_id=ENSG00000270620.1;gene_type=unprocessed_pseudogene;gene_status=KNOWN;gene_name=RP1-134O19.3;level=1;tag=pseudo_consens;havana_gene=OTTHUMG00000184271.1	0	0	0	0	0	0	0	0	0	0	NA	NA	NA	NA	NA	ENSG00000270620.1	RP1-134O19.3
sense	chr1	HAVANA	gene	15941869	15976132	-	ID=ENSG00000116809.10;gene_id=ENSG00000116809.10;gene_type=protein_coding;gene_status=KNOWN;gene_name=ZBTB17;level=2;havana_gene=OTTHUMG00000009377.2	155.51	146.931	171.356	185.034	160.537	189.546	152.776	146.378	166.523	163.068	0.285743	0.132867	2.1506	0.0315078	0.0996592	ENSG00000116809.10	ZBTB17
sense	chr1	HAVANA	gene	15969632	15970194	+	ID=ENSG00000234607.2;gene_id=ENSG00000234607.2;gene_type=processed_pseudogene;gene_status=KNOWN;gene_name=RP11-5P18.1;level=1;tag=pseudo_consens;havana_gene=OTTHUMG00000009378.2	0	2	0	3	2	0	3	1	0	1.20286	0.268553	0.866508	0.309926	0.756617	NA	ENSG00000234607.2	RP11-5P18.1
sense	chr1	HAVANA	gene	15988182	15988441	+	ID=ENSG00000231353.1;gene_id=ENSG00000231353.1;gene_type=unprocessed_pseudogene;gene_status=KNOWN;gene_name=RP11-5P18.3;level=2;havana_gene=OTTHUMG00000009380.1	0	0	0	0	0	0	0	0	0	0	NA	NA	NA	NA	NA	ENSG00000231353.1	RP11-5P18.3
sense	chr1	HAVANA	gene	15989140	15989375	-	ID=ENSG00000275503.1;gene_id=ENSG00000275503.1;gene_type=processed_pseudogene;gene_status=KNOWN;gene_name=RP11-5P18.11;level=2;havana_gene=OTTHUMG00000187521.1	0	0	0	0	0	0	0	0	0	0	NA	NA	NA	NA	NA	ENSG00000275503.1	RP11-5P18.11
sense	chr1	HAVANA	gene	15989871	15994751	+	ID=ENSG00000224966.4;gene_id=ENSG00000224966.4;gene_type=unprocessed_pseudogene;gene_status=KNOWN;gene_name=TBC1D3P6;level=2;havana_gene=OTTHUMG00000009379.1	0	0	0	0	0	0	0	0	0	0	NA	NA	NA	NA	NA	ENSG00000224966.4	TBC1D3P6
sense	chr1	HAVANA	gene	16004236	16008807	+	ID=ENSG00000183888.4;gene_id=ENSG00000183888.4;gene_type=protein_coding;gene_status=KNOWN;gene_name=C1orf64;level=2;havana_gene=OTTHUMG00000009523.1	0	0	0	0	0	0.025	0.00657895	0.0136986	0.0238095	0	NA	NA	NA	NA	NA	ENSG00000183888.4	C1orf64
sense	chr1	HAVANA	gene	16006160	16006671	-	ID=ENSG00000233078.1;gene_id=ENSG00000233078.1;gene_type=antisense;gene_status=NOVEL;gene_name=RP11-5P18.5;level=2;havana_gene=OTTHUMG00000009524.1	0	0	0	0	0	0	0	0	0	0	NA	NA	NA	NA	NA	ENSG00000233078.1	RP11-5P18.5
sense	chr1	HAVANA	gene	16014028	16019594	-	ID=ENSG00000173641.16;gene_id=ENSG00000173641.16;gene_type=protein_coding;gene_status=KNOWN;gene_name=HSPB7;level=1;havana_gene=OTTHUMG00000009531.2	3	1	0	2	6	4	0	1	2	2.11336	1.41248	0.812346	1.73877	0.0820748	NA	ENSG00000173641.16	HSPB7
sense	chr1	HAVANA	gene	16018875	16034050	+	ID=ENSG00000186510.10;gene_id=ENSG00000186510.10;gene_type=protein_coding;gene_status=KNOWN;gene_name=CLCNKA;level=2;havana_gene=OTTHUMG00000009529.3	0	0	1	4.51031	9.00633	15.0608	3.01667	3	1	3.94541	1.80886	0.691115	2.61731	0.00886269	0.0348112	ENSG00000186510.10	CLCNKA
sense	chr1	HAVANA	gene	16035178	16040029	-	ID=ENSG00000232456.1;gene_id=ENSG00000232456.1;gene_type=unprocessed_pseudogene;gene_status=KNOWN;gene_name=RP11-5P18.10;level=2;havana_gene=OTTHUMG00000009526.1	0	0	0	0.1	0	0	0.037037	0.571429	1.5	0.317033	-1.07007	0.735008	-1.45586	0.145431	NA	ENSG00000232456.1	RP11-5P18.10
sense	chr1	HAVANA	gene	16043736	16057308	+	ID=ENSG00000184908.16;gene_id=ENSG00000184908.16;gene_type=protein_coding;gene_status=KNOWN;gene_name=CLCNKB;level=2;havana_gene=OTTHUMG00000009530.2	0	0.5	0	0.5	1.5	0	0	0	0	0.230773	0.772354	0.651807	1.18494	0.23604	NA	ENSG00000184908.16	CLCNKB
sense	chr1	HAVANA	gene	16057769	16073632	-	ID=ENSG00000185519.8;gene_id=ENSG00000185519.8;gene_type=protein_coding;gene_status=KNOWN;gene_name=FAM131C;level=2;havana_gene=OTTHUMG00000009525.1	0	0	1	1	0.035641	0.512048	0.5	0.5	0.533333	0.440874	0.3429	0.817044	0.419684	0.674717	NA	ENSG00000185519.8	FAM131C
sense	chr1	HAVANA	gene	16124337	16156087	-	ID=ENSG00000142627.12;gene_id=ENSG00000142627.12;gene_type=protein_coding;gene_status=KNOWN;gene_name=EPHA2;level=2;havana_gene=OTTHUMG00000009527.2	0.0538492	3.11519	2.19206	0.521732	1.60794	0.221737	0.643938	2.19822	1.17499	1.35294	-0.16069	0.858829	-0.187104	0.851579	NA	ENSG00000142627.12	EPHA2
sense	chr1	HAVANA	gene	16155211	16157329	+	ID=ENSG00000227959.1;gene_id=ENSG00000227959.1;gene_type=antisense;gene_status=NOVEL;gene_name=RP11-276H7.2;level=2;havana_gene=OTTHUMG00000009528.1	0	0	0	0	0	0.5	0	0	0	0	NA	NA	NA	NA	NA	ENSG00000227959.1	RP11-276H7.2
sense	chr1	HAVANA	gene	16159266	16161883	+	ID=ENSG00000224621.1;gene_id=ENSG00000224621.1;gene_type=antisense;gene_status=NOVEL;gene_name=RP11-276H7.3;level=1;havana_gene=OTTHUMG00000035305.1	0.111111	0	0.0295058	0	0.0166667	0.0588235	0	0.0454545	0.0333333	0	NA	NA	NA	NA	NA	ENSG00000224621.1	RP11-276H7.3
sense	chr1	HAVANA	gene	16197854	16212609	-	ID=ENSG00000142632.15;gene_id=ENSG00000142632.15;gene_type=protein_coding;gene_status=KNOWN;gene_name=ARHGEF19;level=2;havana_gene=OTTHUMG00000002219.3	43.0051	47	41.5051	99.0327	87.1449	98.0884	107.59	100.15	108.708	79.3371	-0.0709248	0.173393	-0.409041	0.68251	0.847767	ENSG00000142632.15	ARHGEF19
sense	chr1	HAVANA	gene	16197854	16198357	+	ID=ENSG00000234166.1;gene_id=ENSG00000234166.1;gene_type=antisense;gene_status=NOVEL;gene_name=ARHGEF19-AS1;level=2;havana_gene=OTTHUMG00000002220.1	0	2	5	8	8	9	11	9	12	6.86149	-0.249599	0.533063	-0.468235	0.639616	0.820684	ENSG00000234166.1	ARHGEF19-AS1
sense	chr1	HAVANA	gene	16215909	16228027	-	ID=ENSG00000237276.7;gene_id=ENSG00000237276.7;gene_type=transcribed_unprocessed_pseudogene;gene_status=KNOWN;gene_name=ANO7P1;level=2;havana_gene=OTTHUMG00000002221.3	7	12.5556	13	10.3458	25.0053	27.6	25.6303	38.0801	24.3611	19.7926	-0.37727	0.365672	-1.03172	0.302204	0.531922	ENSG00000237276.7	ANO7P1
sense	chr1	HAVANA	gene	16231700	16237162	-	ID=ENSG00000132881.10;gene_id=ENSG00000132881.10;gene_type=protein_coding;gene_status=KNOWN;gene_name=RSG1;level=2;havana_gene=OTTHUMG00000002214.3	23.0238	28.0053	29.0066	28.0267	23	34.0238	27.0186	13.0423	26.0399	25.6073	0.428447	0.326597	1.31185	0.18957	0.389175	ENSG00000132881.10	RSG1
sense	chr1	HAVANA	gene	16241213	16241398	-	ID=ENSG00000233929.1;gene_id=ENSG00000233929.1;gene_type=processed_pseudogene;gene_status=KNOWN;gene_name=MT1XP1;level=1;tag=pseudo_consens;havana_gene=OTTHUMG00000037883.1	7.66667	9.25	7	1.33333	1	0.583333	9.28333	9.75	11.65	6.40053	-2.48792	0.66924	-3.71754	0.000201175	0.00126975	ENSG00000233929.1	MT1XP1
sense	chr1	HAVANA	gene	16246839	16352454	-	ID=ENSG00000037637.9;gene_id=ENSG00000037637.9;gene_type=protein_coding;gene_status=KNOWN;gene_name=FBXO42;level=2;havana_gene=OTTHUMG00000002218.1	241.961	203.441	215.886	163.845	179.169	183.589	168.837	158.072	150.935	185.616	0.229339	0.126988	1.80599	0.0709207	0.190223	ENSG00000037637.9	FBXO42
sense	chr1	HAVANA	gene	16352575	16398145	+	ID=ENSG00000055070.15;gene_id=ENSG00000055070.15;gene_type=protein_coding;gene_status=KNOWN;gene_name=SZRD1;level=2;havana_gene=OTTHUMG00000002217.4	928.458	882.187	879.63	871.318	783.575	930.293	1018.3	971.505	988.135	909.162	-0.117336	0.0622816	-1.88396	0.0595705	0.166184	ENSG00000055070.15	SZRD1
sense	chr1	HAVANA	gene	16369150	16369530	-	ID=ENSG00000226457.1;gene_id=ENSG00000226457.1;gene_type=processed_pseudogene;gene_status=KNOWN;gene_name=RP11-430L17.1;level=1;tag=pseudo_consens;havana_gene=OTTHUMG00000002215.1	89.25	75.9583	87.7833	66.0429	45.9333	56.8833	81.25	77.6667	71.9	72.3561	-0.357058	0.198214	-1.80137	0.0716442	0.191665	ENSG00000226457.1	RP11-430L17.1
sense	chr1	HAVANA	gene	16387117	16437424	-	ID=ENSG00000187144.10;gene_id=ENSG00000187144.10;gene_type=protein_coding;gene_status=KNOWN;gene_name=SPATA21;level=1;havana_gene=OTTHUMG00000002312.3	845.359	816.131	939.179	825.344	767.876	916.976	1048.92	1002.92	978.715	895.386	-0.184835	0.0650332	-2.84216	0.00448084	0.0194796	ENSG00000187144.10	SPATA21
sense	chr1	ENSEMBL	gene	16408508	16408583	+	ID=ENSG00000281598.1;gene_id=ENSG00000281598.1;gene_type=miRNA;gene_status=NOVEL;gene_name=AL358794.1;level=3	0	0	0	0	0	0	0	0	0	0	NA	NA	NA	NA	NA	ENSG00000281598.1	AL358794.1
sense	chr1	HAVANA	gene	16440672	16460078	+	ID=ENSG00000157191.18;gene_id=ENSG00000157191.18;gene_type=protein_coding;gene_status=KNOWN;gene_name=NECAP2;level=1;havana_gene=OTTHUMG00000002313.4	186.084	204.246	198.33	745.857	648.817	747.807	567.028	561.638	555.114	476.733	0.434564	0.0775695	5.60225	2.11583e-08	2.72156e-07	ENSG00000157191.18	NECAP2
sense	chr1	HAVANA	gene	16460948	16468481	+	ID=ENSG00000226029.1;gene_id=ENSG00000226029.1;gene_type=lincRNA;gene_status=NOVEL;gene_name=RP4-798A10.2;level=2;havana_gene=OTTHUMG00000002314.1	3.14286	5.34318	1.03704	22.5029	17.4976	17.1381	9.41876	13.9258	8.51966	10.5859	0.872007	0.449361	1.94055	0.0523128	0.149649	ENSG00000226029.1	RP4-798A10.2
sense	chr1	HAVANA	gene	16467436	16499257	-	ID=ENSG00000080947.13;gene_id=ENSG00000080947.13;gene_type=transcribed_unprocessed_pseudogene;gene_status=KNOWN;gene_name=CROCCP3;level=2;havana_gene=OTTHUMG00000037885.3	10.5044	10.9303	11.1098	80.558	60.1418	90.2949	52.971	50.4827	40.6222	43.7085	0.756649	0.231214	3.2725	0.001066	0.0056231	ENSG00000080947.13	CROCCP3
sense	chr1	ENSEMBL	gene	16514122	16514285	-	ID=ENSG00000206652.1;gene_id=ENSG00000206652.1;gene_type=snRNA;gene_status=KNOWN;gene_name=RNU1-1;level=3	1.45696	0.958608	0.476923	0.2	0.451166	0.574242	0.803846	0.648352	0.483333	0.540595	-0.311168	0.84233	-0.369413	0.71182	NA	ENSG00000206652.1	RNU1-1
sense	chr1	HAVANA	gene	16514645	16515754	+	ID=ENSG00000261135.1;gene_id=ENSG00000261135.1;gene_type=lincRNA;gene_status=NOVEL;gene_name=RP4-798A10.7;level=2;havana_gene=OTTHUMG00000175735.1	1.2	1.99286	1.48333	3.51667	1.93333	1.56667	4.23333	3.53333	3.65	2.5886	-0.392809	0.735886	-0.53379	0.593487	NA	ENSG00000261135.1	RP4-798A10.7
sense	chr1	HAVANA	gene	16520694	16521796	+	ID=ENSG00000224174.2;gene_id=ENSG00000224174.2;gene_type=lincRNA;gene_status=NOVEL;gene_name=RP4-798A10.4;level=2;havana_gene=OTTHUMG00000002490.2	1	0.2	0	0.4	0.2	0.2	0.45	1.6	0.2	0.31809	-0.69266	0.730989	-0.947566	0.343351	NA	ENSG00000224174.2	RP4-798A10.4
sense	chr1	HAVANA	gene	16533886	16536172	-	ID=ENSG00000233421.4;gene_id=ENSG00000233421.4;gene_type=lincRNA;gene_status=NOVEL;gene_name=RP5-875O13.1;level=2;tag=ncRNA_host;havana_gene=OTTHUMG00000002488.1	0	0	0	0.333333	0	0.791667	2.66667	0	0	0.399962	-0.532243	0.781832	-0.680763	0.496022	NA	ENSG00000233421.4	RP5-875O13.1
sense	chr1	ENSEMBL	gene	16534081	16534224	-	ID=ENSG00000277344.1;gene_id=ENSG00000277344.1;gene_type=snRNA;gene_status=NOVEL;gene_name=U1;level=3	0	0	0	0	0	0	0	0	0	0	NA	NA	NA	NA	NA	ENSG00000277344.1	U1
sense	chr1	HAVANA	gene	16539066	16539575	+	ID=ENSG00000268991.2;gene_id=ENSG00000268991.2;gene_type=protein_coding;gene_status=KNOWN;gene_name=FAM231C;level=2;havana_gene=OTTHUMG00000189241.1	0	0	0	0.111111	0.166667	0	0	0	0	0	NA	NA	NA	NA	NA	ENSG00000268991.2	FAM231C
sense	chr1	HAVANA	gene	16548651	16552531	-	ID=ENSG00000225710.1;gene_id=ENSG00000225710.1;gene_type=unprocessed_pseudogene;gene_status=KNOWN;gene_name=RP5-875O13.6;level=1;tag=pseudo_consens;havana_gene=OTTHUMG00000057481.1	1.03333	0.575736	0.711123	0.0422659	1.19878	0.70578	0.342105	1.06513	0.765099	0.785142	0.0347676	0.869852	0.0399696	0.968117	NA	ENSG00000225710.1	RP5-875O13.6
sense	chr1	ENSEMBL	gene	16548914	16548987	+	ID=ENSG00000266584.1;gene_id=ENSG00000266584.1;gene_type=miRNA;gene_status=NOVEL;gene_name=AL355149.1;level=3	0	0	0	0	0	0	0	0	0	0	NA	NA	NA	NA	NA	ENSG00000266584.1	AL355149.1
sense	chr1	HAVANA	gene	16562319	16613562	-	ID=ENSG00000219481.9;gene_id=ENSG00000219481.9;gene_type=protein_coding;gene_status=KNOWN;gene_name=NBPF1;level=2;havana_gene=OTTHUMG00000002487.10	75.0994	71.7469	76.1346	272.153	267.081	332.497	282.356	273.199	237.63	202.535	0.222192	0.110439	2.01191	0.0442297	0.130831	ENSG00000219481.9	NBPF1
sense	chr1	HAVANA	gene	16617391	16617729	+	ID=ENSG00000271732.1;gene_id=ENSG00000271732.1;gene_type=lincRNA;gene_status=NOVEL;gene_name=RP5-1182A14.5;level=2;havana_gene=OTTHUMG00000185682.1	1	0	0	0	0	1	0	0	0	0.219971	0.414642	0.661749	0.626585	0.530931	NA	ENSG00000271732.1	RP5-1182A14.5
sense	chr1	HAVANA	gene	16618262	16644683	-	ID=ENSG00000215908.6;gene_id=ENSG00000215908.6;gene_type=lincRNA;gene_status=NOVEL;gene_name=CROCCP2;level=2;havana_gene=OTTHUMG00000037884.3	220.398	239.612	227.349	308.764	297.352	408.246	391.961	321.96	327.577	299.043	0.0450879	0.105214	0.428537	0.66826	0.838842	ENSG00000215908.6	CROCCP2
sense	chr1	HAVANA	gene	16645622	16650289	+	ID=ENSG00000186301.8;gene_id=ENSG00000186301.8;gene_type=unprocessed_pseudogene;gene_status=KNOWN;gene_name=MST1P2;level=2;havana_gene=OTTHUMG00000057487.4	14.9167	10	9.41667	44.75	41	55.6667	35.75	40.9167	36.6667	31.1634	0.392776	0.267844	1.46644	0.142529	0.319436	ENSG00000186301.8	MST1P2
sense	chr1	ENSEMBL	gene	16666785	16666948	-	ID=ENSG00000207513.1;gene_id=ENSG00000207513.1;gene_type=snRNA;gene_status=KNOWN;gene_name=RNU1-3;level=3	1.45696	0.958608	0.476923	0.2	0.451166	0.574242	0.803846	0.648352	0.483333	0.540595	-0.311168	0.84233	-0.369413	0.71182	NA	ENSG00000207513.1	RNU1-3
sense	chr1	HAVANA	gene	16673003	16673512	+	ID=ENSG00000237847.2;gene_id=ENSG00000237847.2;gene_type=protein_coding;gene_status=KNOWN;gene_name=FAM231A;level=2;havana_gene=OTTHUMG00000189242.1	0	0	0	0.763492	0.142857	1.03333	0.2	0.142857	0.285714	0.212346	0.801485	0.663224	1.20847	0.226867	NA	ENSG00000237847.2	FAM231A
sense	chr1	HAVANA	gene	16681097	16688749	-	ID=ENSG00000280114.1;gene_id=ENSG00000280114.1;gene_type=unprocessed_pseudogene;gene_status=KNOWN;gene_name=RP5-875O13.7;level=1;tag=pseudo_consens;havana_gene=OTTHUMG00000189243.1	286.858	266	248.706	168.636	153.528	185.421	236.755	224.524	200.188	219.074	-0.291792	0.117459	-2.4842	0.0129842	0.0480871	ENSG00000280114.1	RP5-875O13.7
sense	chr1	ENSEMBL	gene	16681255	16681328	+	ID=ENSG00000264742.1;gene_id=ENSG00000264742.1;gene_type=miRNA;gene_status=NOVEL;gene_name=AL021920.1;level=3	0	0	0	0	0	0	0	0	0	0	NA	NA	NA	NA	NA	ENSG00000264742.1	AL021920.1
sense	chr1	HAVANA	gene	16685621	16686055	-	ID=ENSG00000236698.1;gene_id=ENSG00000236698.1;gene_type=processed_pseudogene;gene_status=KNOWN;gene_name=EIF1AXP1;level=1;tag=pseudo_consens;havana_gene=OTTHUMG00000002579.1	165.25	159.75	146.75	103.25	87.5	115.417	134.25	136.25	126	130.368	-0.282978	0.148747	-1.90242	0.0571164	0.160546	ENSG00000236698.1	EIF1AXP1
sense	chr1	HAVANA	gene	16687339	16720157	-	ID=ENSG00000268869.4;gene_id=ENSG00000268869.4;gene_type=transcribed_unprocessed_pseudogene;gene_status=KNOWN;gene_name=ESPNP;level=1;tag=pseudo_consens;havana_gene=OTTHUMG00000000803.5	22.6337	18.1147	21.0434	6.74329	11.1945	8.31313	9.34973	8.22724	15.2175	13.5991	-0.194631	0.456181	-0.426653	0.669632	0.839779	ENSG00000268869.4	ESPNP
sense	chr1	HAVANA	gene	16701546	16705594	+	ID=ENSG00000279151.1;gene_id=ENSG00000279151.1;gene_type=lincRNA;gene_status=NOVEL;gene_name=RP1-163M9.7;level=2;havana_gene=OTTHUMG00000189501.1	0	0	0	0.720408	0.520408	2	0	0.047619	1	0.538114	0.906545	0.844788	1.0731	0.283225	NA	ENSG00000279151.1	RP1-163M9.7
sense	chr1	HAVANA	gene	16733951	16734461	-	ID=ENSG00000279132.1;gene_id=ENSG00000279132.1;gene_type=protein_coding;gene_status=NOVEL;gene_name=FAM231A;level=2;havana_gene=OTTHUMG00000189300.1	0	0	0	0.763492	0.142857	1.03333	0.2	0.142857	0.285714	0.212346	0.801485	0.663224	1.20847	0.226867	NA	ENSG00000279132.1	FAM231A
sense	chr1	HAVANA	gene	16740273	16972979	+	ID=ENSG00000058453.15;gene_id=ENSG00000058453.15;gene_type=protein_coding;gene_status=KNOWN;gene_name=CROCC;level=2;tag=ncRNA_host;havana_gene=OTTHUMG00000002200.8	167.351	180.16	175.414	164.457	156.9	178.552	220.465	177.525	176.046	175.781	-0.109286	0.127174	-0.859341	0.390153	0.623845	ENSG00000058453.15	CROCC
sense	chr1	ENSEMBL	gene	16740516	16740679	+	ID=ENSG00000207389.1;gene_id=ENSG00000207389.1;gene_type=snRNA;gene_status=KNOWN;gene_name=RNU1-4;level=3	0.72848	0.479304	0.238462	0.1	0.225583	0.287121	0.360256	0.324176	0.241667	0.118111	0.00763043	0.521143	0.0146417	0.988318	NA	ENSG00000207389.1	RNU1-4
sense	chr1	HAVANA	gene	16750233	16750964	+	ID=ENSG00000227684.1;gene_id=ENSG00000227684.1;gene_type=unprocessed_pseudogene;gene_status=KNOWN;gene_name=CROCCP4;level=2;havana_gene=OTTHUMG00000057485.1	0.333333	0.166667	0	0	0	0	0	0	0	0	NA	NA	NA	NA	NA	ENSG00000227684.1	CROCCP4
sense	chr1	HAVANA	gene	16754910	16770237	-	ID=ENSG00000186715.9;gene_id=ENSG00000186715.9;gene_type=transcribed_unprocessed_pseudogene;gene_status=KNOWN;gene_name=MST1L;level=1;havana_gene=OTTHUMG00000002578.3	10.0833	9	7.75	26.9167	20.8333	37.75	26.25	23.75	30.5	20.7484	0.174449	0.329177	0.529954	0.596144	0.791346	ENSG00000186715.9	MST1L
sense	chr1	HAVANA	gene	16851257	16853129	-	ID=ENSG00000223643.5;gene_id=ENSG00000223643.5;gene_type=lincRNA;gene_status=NOVEL;gene_name=RP11-108M9.1;level=1;havana_gene=OTTHUMG00000002201.3	0.125	0	0.111111	0	0	0.875	0	0	0.111111	0.10186	0.433911	0.529569	0.819365	0.412578	NA	ENSG00000223643.5	RP11-108M9.1
sense	chr1	HAVANA	gene	16855407	16859284	+	ID=ENSG00000230239.1;gene_id=ENSG00000230239.1;gene_type=lincRNA;gene_status=NOVEL;gene_name=RP11-108M9.2;level=2;havana_gene=OTTHUMG00000002202.1	0.266667	0	0.66954	0.271133	0.0103101	0.00289017	0.504386	0.516144	0.177493	0.319364	-0.745815	0.749762	-0.994736	0.319865	NA	ENSG00000230239.1	RP11-108M9.2
sense	chr1	ENSEMBL	gene	16858949	16859021	-	ID=ENSG00000263811.1;gene_id=ENSG00000263811.1;gene_type=miRNA;gene_status=KNOWN;gene_name=MIR3675;level=3	0	0	0	0	0	0	0	0	0	0	NA	NA	NA	NA	NA	ENSG00000263811.1	MIR3675
sense	chr1	HAVANA	gene	16870945	16874092	+	ID=ENSG00000228549.3;gene_id=ENSG00000228549.3;gene_type=lincRNA;gene_status=NOVEL;gene_name=RP11-108M9.3;level=2;tag=ncRNA_host;havana_gene=OTTHUMG00000002203.1	0	0	0	0.333333	0.5	0.895833	1.83333	1	1	0.509106	-0.854312	0.840238	-1.01675	0.309273	NA	ENSG00000228549.3	RP11-108M9.3
sense	chr1	ENSEMBL	gene	16873708	16873851	+	ID=ENSG00000277234.1;gene_id=ENSG00000277234.1;gene_type=snRNA;gene_status=NOVEL;gene_name=U1;level=3	0	0	0	0	0	0	0	0	0	0	NA	NA	NA	NA	NA	ENSG00000277234.1	U1
sense	chr1	HAVANA	gene	16888538	16889649	-	ID=ENSG00000238142.1;gene_id=ENSG00000238142.1;gene_type=lincRNA;gene_status=NOVEL;gene_name=RP11-108M9.4;level=1;havana_gene=OTTHUMG00000002204.1	1	0.2	0	0.4	1.2	0.2	1.45	0.6	2.95	0.758418	-1.02454	0.865784	-1.18337	0.236664	NA	ENSG00000238142.1	RP11-108M9.4
sense	chr1	HAVANA	gene	16889095	16889602	+	ID=ENSG00000235241.1;gene_id=ENSG00000235241.1;gene_type=processed_pseudogene;gene_status=KNOWN;gene_name=RP11-108M9.5;level=2;havana_gene=OTTHUMG00000002205.1	0	0	0	0	0.25	0.25	0	0	0	0	NA	NA	NA	NA	NA	ENSG00000235241.1	RP11-108M9.5
sense	chr1	ENSEMBL	gene	16895980	16896143	+	ID=ENSG00000207005.1;gene_id=ENSG00000207005.1;gene_type=snRNA;gene_status=KNOWN;gene_name=RNU1-2;level=3	0.72848	0.479304	0.238462	0.1	0.225583	0.287121	0.360256	0.324176	0.241667	0.118111	0.00763043	0.521143	0.0146417	0.988318	NA	ENSG00000207005.1	RNU1-2
sense	chr1	HAVANA	gene	16904339	16904776	-	ID=ENSG00000272426.1;gene_id=ENSG00000272426.1;gene_type=lincRNA;gene_status=NOVEL;gene_name=RP11-108M9.6;level=2;havana_gene=OTTHUMG00000185683.1	0	0	1	1	1	0	0	0	0	0.345879	0.819823	0.760705	1.07771	0.281161	NA	ENSG00000272426.1	RP11-108M9.6
sense	chr1	HAVANA	gene	16974502	16980835	-	ID=ENSG00000117122.12;gene_id=ENSG00000117122.12;gene_type=protein_coding;gene_status=KNOWN;gene_name=MFAP2;level=2;havana_gene=OTTHUMG00000002290.1	0	1	2	0	0	3.5	2.5	7	4.5	2.10147	-1.15414	0.816144	-1.41414	0.157322	NA	ENSG00000117122.12	MFAP2
sense	chr1	HAVANA	gene	16978926	17005091	+	ID=ENSG00000226526.1;gene_id=ENSG00000226526.1;gene_type=antisense;gene_status=NOVEL;gene_name=RP1-37C10.3;level=2;havana_gene=OTTHUMG00000002292.1	48.4093	44.3111	58.7426	32.7465	23.9578	39.4737	64.1445	83.4297	68.5769	50.62	-1.06407	0.240635	-4.42194	9.78204e-06	8.22343e-05	ENSG00000226526.1	RP1-37C10.3
sense	chr1	HAVANA	gene	16985958	17011928	-	ID=ENSG00000159363.16;gene_id=ENSG00000159363.16;gene_type=protein_coding;gene_status=KNOWN;gene_name=ATP13A2;level=1;havana_gene=OTTHUMG00000002293.3	54.7905	40.8598	61.4872	26.8461	27.2091	50.2141	70.4543	68.7618	85.9547	53.1679	-1.01667	0.246578	-4.12312	3.73769e-05	0.00027737	ENSG00000159363.16	ATP13A2
sense	chr1	HAVANA	gene	17018722	17054170	-	ID=ENSG00000117118.8;gene_id=ENSG00000117118.8;gene_type=protein_coding;gene_status=KNOWN;gene_name=SDHB;level=2;havana_gene=OTTHUMG00000002289.3	593.113	648.56	645.706	235.15	241.27	276.564	357.874	323.107	316.7	410.526	-0.31715	0.0958579	-3.30854	0.000937843	0.00505035	ENSG00000117118.8	SDHB
sense	chr1	HAVANA	gene	17066761	17119435	-	ID=ENSG00000117115.11;gene_id=ENSG00000117115.11;gene_type=protein_coding;gene_status=KNOWN;gene_name=PADI2;level=2;havana_gene=OTTHUMG00000002295.1	0.588962	0.799026	1.21936	2.71696	2.78745	6.21995	11.8103	14.5046	14.1108	5.85971	-1.5286	0.582127	-2.6259	0.0086421	0.0340915	ENSG00000117115.11	PADI2
sense	chr1	ENSEMBL	gene	17158197	17158284	+	ID=ENSG00000281330.1;gene_id=ENSG00000281330.1;gene_type=misc_RNA;gene_status=NOVEL;gene_name=Y_RNA;level=3	0	0	0	0	0	0	0	0	0	0	NA	NA	NA	NA	NA	ENSG00000281330.1	Y_RNA
sense	chr1	HAVANA	gene	17189783	17197617	+	ID=ENSG00000204362.5;gene_id=ENSG00000204362.5;gene_type=lincRNA;gene_status=KNOWN;gene_name=RP11-380J14.1;level=2;havana_gene=OTTHUMG00000002291.1	0	0.025	0	0	0	0.023489	0.0339127	0	0	0	NA	NA	NA	NA	NA	ENSG00000204362.5	RP11-380J14.1
sense	chr1	HAVANA	gene	17205126	17246005	+	ID=ENSG00000142623.9;gene_id=ENSG00000142623.9;gene_type=protein_coding;gene_status=KNOWN;gene_name=PADI1;level=2;havana_gene=OTTHUMG00000002294.3	0.0617881	0.0526316	0.189076	0.341151	0.113102	0.061483	1.25896	1.03226	0.546746	0.307878	-1.12154	0.748459	-1.49846	0.134013	NA	ENSG00000142623.9	PADI1
sense	chr1	HAVANA	gene	17249098	17284233	+	ID=ENSG00000142619.4;gene_id=ENSG00000142619.4;gene_type=protein_coding;gene_status=KNOWN;gene_name=PADI3;level=2;tag=ncRNA_host;havana_gene=OTTHUMG00000002373.1	0.32998	0.350469	0.423109	0.517129	0.588269	0.489842	5.37577	9.49643	8.60272	2.59931	-2.53312	0.804365	-3.14921	0.0016371	NA	ENSG00000142619.4	PADI3
sense	chr1	ENSEMBL	gene	17277889	17277975	+	ID=ENSG00000266634.1;gene_id=ENSG00000266634.1;gene_type=miRNA;gene_status=KNOWN;gene_name=MIR3972;level=3	0	0	0	0	0	0	0	0	0	0	NA	NA	NA	NA	NA	ENSG00000266634.1	MIR3972
sense	chr1	HAVANA	gene	17308195	17364004	+	ID=ENSG00000159339.12;gene_id=ENSG00000159339.12;gene_type=protein_coding;gene_status=KNOWN;gene_name=PADI4;level=2;havana_gene=OTTHUMG00000002371.1	0.602807	1.00556	0.406144	2.09949	2.37534	1.11373	2.5222	3.68912	2.5952	1.81661	-0.66518	0.801321	-0.830105	0.40648	NA	ENSG00000159339.12	PADI4
sense	chr1	ENSEMBL	gene	17329012	17331796	-	ID=ENSG00000280226.1;gene_id=ENSG00000280226.1;gene_type=protein_coding;gene_status=KNOWN;gene_name=AC004824.2;level=3	0	0.0161903	0.00869565	0.0146032	0.0183532	0	1.00575	0.0198836	0.00628931	0.0993672	-0.41605	0.532076	-0.781937	0.434251	NA	ENSG00000280226.1	AC004824.2
sense	chr1	HAVANA	gene	17372196	17401699	+	ID=ENSG00000276747.1;gene_id=ENSG00000276747.1;gene_type=protein_coding;gene_status=KNOWN;gene_name=PADI6;level=2;havana_gene=OTTHUMG00000002372.7	0.223057	0.227719	0.118051	0.141815	0.243439	1.28863	0.151086	0.410029	0.165716	0.10186	0.433911	0.529569	0.819365	0.412578	NA	ENSG00000276747.1	PADI6
sense	chr1	HAVANA	gene	17406760	17439724	-	ID=ENSG00000179051.12;gene_id=ENSG00000179051.12;gene_type=protein_coding;gene_status=KNOWN;gene_name=RCC2;level=2;tag=ncRNA_host;havana_gene=OTTHUMG00000002513.1	1136.83	1131.78	1225.11	856.651	817.399	911.648	1349.55	1394.73	1290.6	1114.16	-0.553101	0.0582532	-9.49478	2.20668e-21	9.46996e-20	ENSG00000179051.12	RCC2
sense	chr1	HAVANA	gene	17406760	17407382	+	ID=ENSG00000227751.1;gene_id=ENSG00000227751.1;gene_type=antisense;gene_status=KNOWN;gene_name=RP1-20B21.4;level=2;havana_gene=OTTHUMG00000037449.1	232.2	211.117	232.083	174.083	158	154.833	294.567	270.95	258.75	218.592	-0.666271	0.11705	-5.69221	1.25402e-08	1.66167e-07	ENSG00000227751.1	RP1-20B21.4
sense	chr1	ENSEMBL	gene	17413631	17413694	-	ID=ENSG00000266727.1;gene_id=ENSG00000266727.1;gene_type=miRNA;gene_status=NOVEL;gene_name=AC004824.1;level=3	15	12	15	13.4167	8.125	10.75	16.5	20.5	14	13.6158	-0.519015	0.418088	-1.2414	0.214458	0.42342	ENSG00000266727.1	AC004824.1
sense	chr1	HAVANA	gene	17539835	17697874	+	ID=ENSG00000074964.15;gene_id=ENSG00000074964.15;gene_type=protein_coding;gene_status=KNOWN;gene_name=ARHGEF10L;level=2;havana_gene=OTTHUMG00000002514.3	0.61678	1.10447	1.2555	1.7785	5.21486	2.10086	4.27357	6.73914	4.64919	3.00101	-0.600807	0.709927	-0.846295	0.397388	NA	ENSG00000074964.15	ARHGEF10L
sense	chr1	HAVANA	gene	17717687	17749978	+	ID=ENSG00000236648.1;gene_id=ENSG00000236648.1;gene_type=lincRNA;gene_status=NOVEL;gene_name=RP11-473A10.2;level=1;tag=ncRNA_host;havana_gene=OTTHUMG00000002515.1	0.181576	0.178556	0.0819549	0.563889	0.242105	0.200508	0.478863	0.603532	0.0941831	0.210476	0.0267511	0.669005	0.0399864	0.968104	NA	ENSG00000236648.1	RP11-473A10.2
sense	chr1	ENSEMBL	gene	17747169	17747222	+	ID=ENSG00000278471.1;gene_id=ENSG00000278471.1;gene_type=miRNA;gene_status=NOVEL;gene_name=AL136529.1;level=3	0	0	0	0	0	0	0	0	0	0	NA	NA	NA	NA	NA	ENSG00000278471.1	AL136529.1
sense	chr1	HAVANA	gene	17755313	17827063	+	ID=ENSG00000117148.7;gene_id=ENSG00000117148.7;gene_type=protein_coding;gene_status=KNOWN;gene_name=ACTL8;level=2;havana_gene=OTTHUMG00000002512.1	519.076	501.351	545.383	0.288623	0.961419	1.15071	432.662	444.159	420.456	320.676	-7.45605	0.48938	-15.2357	2.04878e-52	2.4807e-50	ENSG00000117148.7	ACTL8
sense	chr1	HAVANA	gene	18065657	18074412	+	ID=ENSG00000261781.1;gene_id=ENSG00000261781.1;gene_type=lincRNA;gene_status=NOVEL;gene_name=RP11-174G17.2;level=2;havana_gene=OTTHUMG00000175750.1	0	0	0	0	0.0138537	0	0.187757	0	1	0.108521	-0.43006	0.533926	-0.805468	0.42055	NA	ENSG00000261781.1	RP11-174G17.2
sense	chr1	HAVANA	gene	18107746	18378483	+	ID=ENSG00000117154.10;gene_id=ENSG00000117154.10;gene_type=protein_coding;gene_status=KNOWN;gene_name=IGSF21;level=2;havana_gene=OTTHUMG00000002432.3	1.10817	0.95081	0.536821	0.491412	1.99691	1.00732	1.68469	0.688956	0.846008	1.09926	-0.176546	0.863312	-0.204498	0.837964	NA	ENSG00000117154.10	IGSF21
sense	chr1	HAVANA	gene	18109389	18115861	+	ID=ENSG00000280222.1;gene_id=ENSG00000280222.1;gene_type=TEC;gene_status=KNOWN;gene_name=RP11-174G17.3;level=2;havana_gene=OTTHUMG00000175756.1	0	0	0	0	0	0	0	0	0	0	NA	NA	NA	NA	NA	ENSG00000280222.1	RP11-174G17.3
sense	chr1	HAVANA	gene	18166929	18179346	-	ID=ENSG00000230035.2;gene_id=ENSG00000230035.2;gene_type=antisense;gene_status=NOVEL;gene_name=RP11-174G17;level=2;havana_gene=OTTHUMG00000002434.2	0	0.0625	0.00763359	0.0208333	0.0131579	0.0302774	0	0.00675676	0	0	NA	NA	NA	NA	NA	ENSG00000230035.2	RP11-174G17
sense	chr1	HAVANA	gene	18385829	18388514	+	ID=ENSG00000225387.1;gene_id=ENSG00000225387.1;gene_type=lincRNA;gene_status=NOVEL;gene_name=RP11-422P22.1;level=1;havana_gene=OTTHUMG00000002437.1	0.0129935	0.00675676	0.0152778	0.00606061	0	0.015873	0	0	0	0	NA	NA	NA	NA	NA	ENSG00000225387.1	RP11-422P22.1
sense	chr1	HAVANA	gene	18480982	18486126	+	ID=ENSG00000179023.8;gene_id=ENSG00000179023.8;gene_type=protein_coding;gene_status=KNOWN;gene_name=KLHDC7A;level=2;havana_gene=OTTHUMG00000002431.3	0.2	0.2	0.2	0	1.2	0.166667	0.2	0.4	0.4	0.115386	0.451772	0.533581	0.84668	0.397173	NA	ENSG00000179023.8	KLHDC7A
sense	chr1	HAVANA	gene	18513118	18513383	+	ID=ENSG00000235282.3;gene_id=ENSG00000235282.3;gene_type=processed_pseudogene;gene_status=KNOWN;gene_name=DYNLL1P3;level=1;tag=pseudo_consens;havana_gene=OTTHUMG00000002435.4	11.5	15.5	17.5	29	26	28.5	17	16	9.5	18.9482	0.997223	0.359637	2.77286	0.00555659	0.0235354	ENSG00000235282.3	DYNLL1P3
sense	chr1	HAVANA	gene	18595414	18595636	+	ID=ENSG00000225478.2;gene_id=ENSG00000225478.2;gene_type=processed_pseudogene;gene_status=KNOWN;gene_name=RP1-8B22.2;level=2;havana_gene=OTTHUMG00000002436.3	0	0	0	0	0	0	0	0	0	0	NA	NA	NA	NA	NA	ENSG00000225478.2	RP1-8B22.2
sense	chr1	HAVANA	gene	18631006	18748866	+	ID=ENSG00000009709.10;gene_id=ENSG00000009709.10;gene_type=protein_coding;gene_status=KNOWN;gene_name=PAX7;level=2;havana_gene=OTTHUMG00000002433.2	0.410235	0.354208	0.29684	0.292992	2.24682	0.526215	1.2534	0.46789	2.23479	0.649043	0.0362046	0.861595	0.0420204	0.966482	NA	ENSG00000009709.10	PAX7
sense	chr1	HAVANA	gene	18839599	18859682	-	ID=ENSG00000179002.5;gene_id=ENSG00000179002.5;gene_type=protein_coding;gene_status=KNOWN;gene_name=TAS1R2;level=1;havana_gene=OTTHUMG00000002442.1	0.0125313	0.0215924	0.0175439	0.0222222	0.611111	0	0.25	0.0212766	0.331551	0.115386	0.451772	0.533581	0.84668	0.397173	NA	ENSG00000179002.5	TAS1R2
sense	chr1	HAVANA	gene	18849273	18921121	-	ID=ENSG00000255275.3;gene_id=ENSG00000255275.3;gene_type=protein_coding;gene_status=NOVEL;gene_name=RP13-279N23.2;level=2;tag=ncRNA_host;havana_gene=OTTHUMG00000167131.3	101.782	108.816	113.481	93.3184	87.9088	95.3781	257.431	245.544	249.792	146.197	-1.35154	0.139552	-9.68481	3.49847e-22	1.58144e-20	ENSG00000255275.3	RP13-279N23.2
sense	chr1	HAVANA	gene	18871430	18902781	-	ID=ENSG00000159423.15;gene_id=ENSG00000159423.15;gene_type=protein_coding;gene_status=KNOWN;gene_name=ALDH4A1;level=1;tag=ncRNA_host;havana_gene=OTTHUMG00000002443.5	18.5165	23.7823	20.4276	48.0688	46.3512	45.5395	61.9132	63.6511	60.0325	41.9227	-0.314844	0.233052	-1.35096	0.176708	0.370954	ENSG00000159423.15	ALDH4A1
sense	chr1	ENSEMBL	gene	18883202	18883275	-	ID=ENSG00000265606.1;gene_id=ENSG00000265606.1;gene_type=miRNA;gene_status=KNOWN;gene_name=MIR4695;level=3	0	0	0	0	0	1	0.333333	0	0	0.10186	0.433911	0.529569	0.819365	0.412578	NA	ENSG00000265606.1	MIR4695
sense	chr1	ENSEMBL	gene	18897071	18897148	-	ID=ENSG00000221662.1;gene_id=ENSG00000221662.1;gene_type=miRNA;gene_status=KNOWN;gene_name=MIR1290;level=3	0	0	0	0	0	0	0	0	0	0	NA	NA	NA	NA	NA	ENSG00000221662.1	MIR1290
sense	chr1	HAVANA	gene	18904281	18956686	-	ID=ENSG00000169991.9;gene_id=ENSG00000169991.9;gene_type=protein_coding;gene_status=KNOWN;gene_name=IFFO2;level=1;havana_gene=OTTHUMG00000002499.2	109.611	103.032	129.53	56.0937	54.5175	72.2628	258.254	251.547	255.219	139.458	-1.96198	0.156475	-12.5386	4.58746e-36	3.66564e-34	ENSG00000169991.9	IFFO2
sense	chr1	HAVANA	gene	19072110	19075511	-	ID=ENSG00000272084.1;gene_id=ENSG00000272084.1;gene_type=3prime_overlapping_ncrna;gene_status=NOVEL;gene_name=RP5-1126H10.2;level=2;havana_gene=OTTHUMG00000185684.1	10.5	12.25	13.75	10.25	10.25	12.25	17.25	11	9.25	11.5633	-0.108434	0.447503	-0.242308	0.808542	0.91655	ENSG00000272084.1	RP5-1126H10.2
sense	chr1	HAVANA	gene	19074506	19210276	-	ID=ENSG00000127481.13;gene_id=ENSG00000127481.13;gene_type=protein_coding;gene_status=KNOWN;gene_name=UBR4;level=2;havana_gene=OTTHUMG00000002498.4	1433.31	1490.67	1779.19	1635.81	1465.03	1847.87	1478.41	1488.45	1161.1	1523.23	0.3502	0.106963	3.27404	0.00106022	0.00560379	ENSG00000127481.13	UBR4
sense	chr1	HAVANA	gene	19210501	19240704	+	ID=ENSG00000230424.1;gene_id=ENSG00000230424.1;gene_type=antisense;gene_status=NOVEL;gene_name=RP1-43E13.2;level=2;havana_gene=OTTHUMG00000037839.1	817.412	796.686	1018.33	580.601	554.012	640.148	633.429	622.691	510.679	689.268	0.0966504	0.0868412	1.11296	0.265728	0.488705	ENSG00000230424.1	RP1-43E13.2
sense	chr1	HAVANA	gene	19215664	19251552	-	ID=ENSG00000127463.12;gene_id=ENSG00000127463.12;gene_type=protein_coding;gene_status=KNOWN;gene_name=EMC1;level=1;havana_gene=OTTHUMG00000002497.4	1010.08	990.707	1118.73	701.308	642.156	797.204	717.262	660.432	564.628	805.021	0.22837	0.0739009	3.09022	0.00200005	0.00973247	ENSG00000127463.12	EMC1
sense	chr1	HAVANA	gene	19251539	19260128	+	ID=ENSG00000053372.4;gene_id=ENSG00000053372.4;gene_type=protein_coding;gene_status=KNOWN;gene_name=MRTO4;level=2;havana_gene=OTTHUMG00000002496.2	638.331	705.395	700.085	232.675	246.783	257.295	436.399	414.383	438.226	457.527	-0.715135	0.0940985	-7.59986	2.96448e-14	7.61398e-13	ENSG00000053372.4	MRTO4
sense	chr1	HAVANA	gene	19265982	19274194	-	ID=ENSG00000211454.12;gene_id=ENSG00000211454.12;gene_type=polymorphic_pseudogene;gene_status=KNOWN;gene_name=AKR7L;level=2;havana_gene=OTTHUMG00000002520.5	11.1722	8.21339	10	13.8667	10.8333	18.6735	19.0295	14.034	13.009	12.9194	0.0188497	0.412299	0.0457186	0.963535	0.98544	ENSG00000211454.12	AKR7L
sense	chr1	HAVANA	gene	19282558	19289250	-	ID=ENSG00000162482.4;gene_id=ENSG00000162482.4;gene_type=protein_coding;gene_status=KNOWN;gene_name=AKR7A3;level=2;havana_gene=OTTHUMG00000002523.1	5.68794	9.16667	8.5	13.6899	11.8333	13.3667	9.34323	7	12.8333	10.0208	0.471543	0.465563	1.01285	0.311134	0.542318	ENSG00000162482.4	AKR7A3
sense	chr1	HAVANA	gene	19297080	19297903	+	ID=ENSG00000270728.1;gene_id=ENSG00000270728.1;gene_type=processed_pseudogene;gene_status=KNOWN;gene_name=RP4-657E11.10;level=1;tag=pseudo_consens;havana_gene=OTTHUMG00000184272.1	2.54788	8	8.08333	11.0596	6.02353	14.0799	12	19.8333	6.53333	9.57008	-0.224073	0.491384	-0.456003	0.648388	0.826354	ENSG00000270728.1	RP4-657E11.10
sense	chr1	HAVANA	gene	19303965	19312146	-	ID=ENSG00000053371.11;gene_id=ENSG00000053371.11;gene_type=protein_coding;gene_status=KNOWN;gene_name=AKR7A2;level=2;tag=ncRNA_host;havana_gene=OTTHUMG00000002522.2	177.5	179.625	210.033	225.033	197.264	259.707	198.523	205.041	187	202.693	0.291206	0.11914	2.44424	0.0145159	0.0528116	ENSG00000053371.11	AKR7A2
sense	chr1	ENSEMBL	gene	19305076	19305182	-	ID=ENSG00000200403.1;gene_id=ENSG00000200403.1;gene_type=snRNA;gene_status=KNOWN;gene_name=RNU6-1099P;level=3	0.5	0	0.025	0	0	0	0	0	0	0	NA	NA	NA	NA	NA	ENSG00000200403.1	RNU6-1099P
sense	chr1	HAVANA	gene	19312326	19329300	+	ID=ENSG00000040487.11;gene_id=ENSG00000040487.11;gene_type=protein_coding;gene_status=KNOWN;gene_name=PQLC2;level=1;havana_gene=OTTHUMG00000002521.7	37.156	51.6721	40.2668	112.164	103.019	131.827	61.9333	65.893	52.3038	71.5842	1.0229	0.190916	5.35785	8.42162e-08	9.88926e-07	ENSG00000040487.11	PQLC2
sense	chr1	HAVANA	gene	19338776	19485539	-	ID=ENSG00000077549.16;gene_id=ENSG00000077549.16;gene_type=protein_coding;gene_status=KNOWN;gene_name=CAPZB;level=2;havana_gene=OTTHUMG00000002556.5	913.073	820.363	887.676	992.615	982.648	1156.37	1177.39	1149.85	1056.71	1001.38	-0.0237306	0.0588676	-0.403118	0.686861	0.850132	ENSG00000077549.16	CAPZB
sense	chr1	ENSEMBL	gene	19424384	19424671	+	ID=ENSG00000240490.3;gene_id=ENSG00000240490.3;gene_type=misc_RNA;gene_status=KNOWN;gene_name=RN7SL277P;level=3	0	0	0	0	0	0	0	0	0	0	NA	NA	NA	NA	NA	ENSG00000240490.3	RN7SL277P
sense	chr1	ENSEMBL	gene	19510593	19510733	+	ID=ENSG00000201609.1;gene_id=ENSG00000201609.1;gene_type=snRNA;gene_status=KNOWN;gene_name=RNU4-28P;level=3	0	0	0	0	0	0	0	0	0	0	NA	NA	NA	NA	NA	ENSG00000201609.1	RNU4-28P
sense	chr1	HAVANA	gene	19591802	19596832	-	ID=ENSG00000235185.1;gene_id=ENSG00000235185.1;gene_type=antisense;gene_status=NOVEL;gene_name=RP5-1056L3.1;level=2;havana_gene=OTTHUMG00000002711.1	0.0102041	0	0	0.00606061	0.5	0.0192308	0.0923936	0.0308248	0.026926	0	NA	NA	NA	NA	NA	ENSG00000235185.1	RP5-1056L3.1
sense	chr1	HAVANA	gene	19596977	19629821	+	ID=ENSG00000173436.12;gene_id=ENSG00000173436.12;gene_type=protein_coding;gene_status=KNOWN;gene_name=MINOS1;level=2;havana_gene=OTTHUMG00000002712.2	433.032	406.912	410.801	542.293	524.581	609.068	654.494	640.115	610.628	527.601	-0.0968848	0.0731893	-1.32376	0.185584	0.383726	ENSG00000173436.12	MINOS1
sense	chr1	HAVANA	gene	19596979	19658056	+	ID=ENSG00000270136.4;gene_id=ENSG00000270136.4;gene_type=protein_coding;gene_status=KNOWN;gene_name=MINOS1-NBL1;level=2;havana_gene=OTTHUMG00000183956.2	433.938	407.827	411.447	543.332	525.945	609.225	656.615	641.695	610.972	528.564	-0.0988455	0.0730876	-1.35242	0.17624	0.370357	ENSG00000270136.4	MINOS1-NBL1
sense	chr1	HAVANA	gene	19608114	19608568	+	ID=ENSG00000226396.1;gene_id=ENSG00000226396.1;gene_type=processed_pseudogene;gene_status=KNOWN;gene_name=RP5-1056L3.3;level=1;tag=pseudo_consens;havana_gene=OTTHUMG00000002695.2	256.556	248	260.778	438.056	419.083	489.067	491.278	475.333	464.806	385.047	-0.000988641	0.0830988	-0.0118972	0.990508	0.995963	ENSG00000226396.1	RP5-1056L3.3
sense	chr1	HAVANA	gene	19640554	19658456	+	ID=ENSG00000158747.12;gene_id=ENSG00000158747.12;gene_type=protein_coding;gene_status=KNOWN;gene_name=NBL1;level=1;havana_gene=OTTHUMG00000002700.6	0.551276	0.570573	0.532243	0.554552	0.52917	0.0960089	1.19617	1.12213	0.0500755	0.784614	0.0586779	0.869846	0.0674578	0.946217	NA	ENSG00000158747.12	NBL1
sense	chr1	HAVANA	gene	19665287	19679562	+	ID=ENSG00000158748.3;gene_id=ENSG00000158748.3;gene_type=protein_coding;gene_status=KNOWN;gene_name=HTR6;level=2;havana_gene=OTTHUMG00000002713.1	1.08605	1.13212	0.11203	0.219016	0.218846	0.185626	0.0144723	3.38476	0.647339	0.647869	-1.25576	0.843114	-1.48943	0.136375	NA	ENSG00000158748.3	HTR6
sense	chr1	HAVANA	gene	19682213	19799945	-	ID=ENSG00000162542.12;gene_id=ENSG00000162542.12;gene_type=protein_coding;gene_status=KNOWN;gene_name=TMCO4;level=2;havana_gene=OTTHUMG00000002697.1	121.811	119.882	129.15	34.0302	27.0193	40.6899	84.6423	88.6001	63.6114	79.7814	-1.11279	0.212639	-5.23325	1.66556e-07	1.88314e-06	ENSG00000162542.12	TMCO4
sense	chr1	HAVANA	gene	19814029	19815278	-	ID=ENSG00000178828.6;gene_id=ENSG00000178828.6;gene_type=protein_coding;gene_status=KNOWN;gene_name=RNF186;level=2;havana_gene=OTTHUMG00000002709.1	0	0	0	0	0	0	0	0	0	0	NA	NA	NA	NA	NA	ENSG00000178828.6	RNF186
sense	chr1	HAVANA	gene	19814367	19819502	+	ID=ENSG00000235434.1;gene_id=ENSG00000235434.1;gene_type=antisense;gene_status=NOVEL;gene_name=RP11-91K11.2;level=1;havana_gene=OTTHUMG00000002710.1	0	0	0.0434783	0	0	0	0	0.0172414	0	0	NA	NA	NA	NA	NA	ENSG00000235434.1	RP11-91K11.2
sense	chr1	HAVANA	gene	19882513	19912945	+	ID=ENSG00000169914.5;gene_id=ENSG00000169914.5;gene_type=protein_coding;gene_status=KNOWN;gene_name=OTUD3;level=2;havana_gene=OTTHUMG00000002696.1	87.3696	77.6655	89.2393	87.4001	89.7057	86.9132	79.7151	76.1899	77.2778	83.1787	0.267448	0.17865	1.49705	0.13438	0.30632	ENSG00000169914.5	OTUD3
sense	chr1	HAVANA	gene	19920009	19923617	-	ID=ENSG00000188784.4;gene_id=ENSG00000188784.4;gene_type=protein_coding;gene_status=KNOWN;gene_name=PLA2G2E;level=2;havana_gene=OTTHUMG00000002702.1	0	0	0	0	0	0	0	0	0	0	NA	NA	NA	NA	NA	ENSG00000188784.4	PLA2G2E
sense	chr1	ENSEMBL	gene	19970969	19971269	+	ID=ENSG00000242688.3;gene_id=ENSG00000242688.3;gene_type=misc_RNA;gene_status=KNOWN;gene_name=RN7SL304P;level=3	0	0	0	0	0	0	0	0	0	0	NA	NA	NA	NA	NA	ENSG00000242688.3	RN7SL304P
sense	chr1	HAVANA	gene	19975431	19980416	-	ID=ENSG00000188257.9;gene_id=ENSG00000188257.9;gene_type=protein_coding;gene_status=KNOWN;gene_name=PLA2G2A;level=2;havana_gene=OTTHUMG00000002699.2	0	0	0	0	0	0	0	0	0	0	NA	NA	NA	NA	NA	ENSG00000188257.9	PLA2G2A
sense	chr1	HAVANA	gene	20028179	20091190	+	ID=ENSG00000127472.9;gene_id=ENSG00000127472.9;gene_type=protein_coding;gene_status=KNOWN;gene_name=PLA2G5;level=2;havana_gene=OTTHUMG00000002698.3	0.0989459	0.0608367	0.681486	1.06942	0.426521	4.48765	0.792616	2.77781	2.80582	1.36283	-0.302179	0.849652	-0.35565	0.722103	NA	ENSG00000127472.9	PLA2G5
sense	chr1	HAVANA	gene	20111939	20119566	-	ID=ENSG00000117215.13;gene_id=ENSG00000117215.13;gene_type=protein_coding;gene_status=KNOWN;gene_name=PLA2G2D;level=2;havana_gene=OTTHUMG00000002701.1	0	0	0	0	0	0.0535793	2	0	0	0.198734	-0.684587	0.625546	-1.09438	0.273786	NA	ENSG00000117215.13	PLA2G2D
sense	chr1	HAVANA	gene	20139326	20150386	+	ID=ENSG00000158786.4;gene_id=ENSG00000158786.4;gene_type=protein_coding;gene_status=KNOWN;gene_name=PLA2G2F;level=2;havana_gene=OTTHUMG00000002704.1	0.0461038	0.0434783	0	0.0909091	0.0199451	1.36175	0.0311796	1.02381	1.03103	0.310371	-0.326837	0.762551	-0.42861	0.668207	NA	ENSG00000158786.4	PLA2G2F
sense	chr1	HAVANA	gene	20154338	20160568	+	ID=ENSG00000227066.1;gene_id=ENSG00000227066.1;gene_type=lincRNA;gene_status=NOVEL;gene_name=RP3-340N1.2;level=1;havana_gene=OTTHUMG00000002703.1	0	0	0	0.5	0	0	0	0	0	0	NA	NA	NA	NA	NA	ENSG00000227066.1	RP3-340N1.2
sense	chr1	HAVANA	gene	20161253	20177424	-	ID=ENSG00000187980.6;gene_id=ENSG00000187980.6;gene_type=protein_coding;gene_status=KNOWN;gene_name=PLA2G2C;level=1;havana_gene=OTTHUMG00000002705.4	0.235636	0.195743	0.061737	0.279588	0	0.298315	0.0516401	0.228405	0.690158	0.108521	-0.43006	0.533926	-0.805468	0.42055	NA	ENSG00000187980.6	PLA2G2C
sense	chr1	HAVANA	gene	20184242	20186486	-	ID=ENSG00000225986.1;gene_id=ENSG00000225986.1;gene_type=antisense;gene_status=NOVEL;gene_name=UBXN10-AS1;level=1;havana_gene=OTTHUMG00000002706.1	0	0	0	0	0	0	0	1	0	0.0999897	-0.417052	0.532201	-0.783636	0.433254	NA	ENSG00000225986.1	UBXN10-AS1
sense	chr1	HAVANA	gene	20186085	20196048	+	ID=ENSG00000162543.5;gene_id=ENSG00000162543.5;gene_type=protein_coding;gene_status=KNOWN;gene_name=UBXN10;level=2;havana_gene=OTTHUMG00000002708.1	0	0	0	0	0	0	0	0	0	0	NA	NA	NA	NA	NA	ENSG00000162543.5	UBXN10
sense	chr1	HAVANA	gene	20243095	20244655	+	ID=ENSG00000228105.1;gene_id=ENSG00000228105.1;gene_type=lincRNA;gene_status=NOVEL;gene_name=RP3-340N1.6;level=1;havana_gene=OTTHUMG00000002707.2	0	0	0	0	0	0	0	0	0	0	NA	NA	NA	NA	NA	ENSG00000228105.1	RP3-340N1.6
sense	chr1	HAVANA	gene	20290919	20354894	+	ID=ENSG00000158816.14;gene_id=ENSG00000158816.14;gene_type=protein_coding;gene_status=KNOWN;gene_name=VWA5B1;level=1;havana_gene=OTTHUMG00000002835.6	1.3584	0.686187	1.22151	0.351489	1.69082	0.945158	0.471066	0.446664	0.645934	0.800539	0.66238	0.867726	0.763352	0.445253	NA	ENSG00000158816.14	VWA5B1
sense	chr1	HAVANA	gene	20294211	20323187	-	ID=ENSG00000226664.1;gene_id=ENSG00000226664.1;gene_type=antisense;gene_status=NOVEL;gene_name=RP4-745E8.2;level=2;havana_gene=OTTHUMG00000002836.1	0.0880342	0.528571	0.221639	0.545247	0.00381679	1.05541	0.249235	0.0253327	0.107943	0.333614	0.795453	0.756414	1.05161	0.292978	NA	ENSG00000226664.1	RP4-745E8.2
sense	chr1	HAVANA	gene	20360579	20431234	-	ID=ENSG00000236963.4;gene_id=ENSG00000236963.4;gene_type=lincRNA;gene_status=NOVEL;gene_name=LINC01141;level=2;havana_gene=OTTHUMG00000002842.1	0.317055	1.03653	0.0122157	0.957687	0.0901404	0.696486	0.295857	0.336967	0.0549451	0.333614	0.795453	0.756414	1.05161	0.292978	NA	ENSG00000236963.4	LINC01141
sense	chr1	HAVANA	gene	20412304	20413253	-	ID=ENSG00000226487.1;gene_id=ENSG00000226487.1;gene_type=lincRNA;gene_status=NOVEL;gene_name=RP4-749H3.2;level=2;havana_gene=OTTHUMG00000002843.1	0	0	0	0	0	0	0	0	0	0	NA	NA	NA	NA	NA	ENSG00000226487.1	RP4-749H3.2
sense	chr1	HAVANA	gene	20482391	20486220	-	ID=ENSG00000162545.5;gene_id=ENSG00000162545.5;gene_type=protein_coding;gene_status=KNOWN;gene_name=CAMK2N1;level=2;havana_gene=OTTHUMG00000002837.1	0	0	0	0	0	0	0	0	0	0	NA	NA	NA	NA	NA	ENSG00000162545.5	CAMK2N1
sense	chr1	HAVANA	gene	20499448	20508161	-	ID=ENSG00000090432.6;gene_id=ENSG00000090432.6;gene_type=protein_coding;gene_status=KNOWN;gene_name=MUL1;level=2;havana_gene=OTTHUMG00000002838.2	282.509	293.168	342.578	224.055	243.069	282.514	294.128	263.489	263.562	275.894	-0.0430783	0.109769	-0.392444	0.69473	0.855108	ENSG00000090432.6	MUL1
sense	chr1	HAVANA	gene	20525989	20526751	+	ID=ENSG00000215520.3;gene_id=ENSG00000215520.3;gene_type=processed_pseudogene;gene_status=KNOWN;gene_name=RPS4XP4;level=1;tag=pseudo_consens;havana_gene=OTTHUMG00000002839.1	0	0	0	0	0	0	0.111111	0	0	0	NA	NA	NA	NA	NA	ENSG00000215520.3	RPS4XP4
sense	chr1	HAVANA	gene	20552439	20555010	+	ID=ENSG00000183114.7;gene_id=ENSG00000183114.7;gene_type=protein_coding;gene_status=KNOWN;gene_name=FAM43B;level=2;havana_gene=OTTHUMG00000057491.1	0	0.5	0	0	0	0	4	1	0	0.497459	-1.46898	0.80073	-1.83454	0.0665732	NA	ENSG00000183114.7	FAM43B
sense	chr1	HAVANA	gene	20588948	20618908	+	ID=ENSG00000158825.5;gene_id=ENSG00000158825.5;gene_type=protein_coding;gene_status=KNOWN;gene_name=CDA;level=2;havana_gene=OTTHUMG00000002845.1	0.877426	0.628818	0.804725	0.588902	1.81413	0.444759	0.654087	1.33184	0.788333	1.00852	0.0633381	0.868	0.0729702	0.94183	NA	ENSG00000158825.5	CDA
sense	chr1	HAVANA	gene	20633455	20651511	+	ID=ENSG00000158828.5;gene_id=ENSG00000158828.5;gene_type=protein_coding;gene_status=KNOWN;gene_name=PINK1;level=2;tag=ncRNA_host;havana_gene=OTTHUMG00000002841.1	93.1379	70.54	86.7941	124.782	113.983	128.758	152.264	162.227	153.398	118.046	-0.254157	0.147028	-1.72862	0.0838762	0.216759	ENSG00000158828.5	PINK1
sense	chr1	ENSEMBL	gene	20633679	20633788	+	ID=ENSG00000273695.1;gene_id=ENSG00000273695.1;gene_type=miRNA;gene_status=KNOWN;gene_name=MIR6084;level=3	0	1	0	3	1	0.5	2	1	0.5	0.866837	0.293031	0.871156	0.33637	0.736592	NA	ENSG00000273695.1	MIR6084
sense	chr1	HAVANA	gene	20642657	20652193	-	ID=ENSG00000117242.7;gene_id=ENSG00000117242.7;gene_type=antisense;gene_status=NOVEL;gene_name=PINK1-AS;level=2;havana_gene=OTTHUMG00000002840.1	129.469	130.402	103.453	160.502	170.097	178.655	175.437	178.169	191.83	155.022	-0.00875884	0.134461	-0.0651406	0.948062	0.979852	ENSG00000117242.7	PINK1-AS
sense	chr1	HAVANA	gene	20651767	20661544	-	ID=ENSG00000244038.8;gene_id=ENSG00000244038.8;gene_type=protein_coding;gene_status=KNOWN;gene_name=DDOST;level=1;havana_gene=OTTHUMG00000002844.5	1983.81	1899.85	1901.43	2147.8	1959.85	2274.92	2024.66	1946.04	1905.05	1990.62	0.2068	0.0464285	4.45416	8.42241e-06	7.17189e-05	ENSG00000244038.8	DDOST
sense	chr1	HAVANA	gene	20664014	20718017	-	ID=ENSG00000117245.11;gene_id=ENSG00000117245.11;gene_type=protein_coding;gene_status=KNOWN;gene_name=KIF17;level=2;havana_gene=OTTHUMG00000002863.3	9.20965	8.26963	11.0843	6.65247	3.50424	6.61947	8.40428	9.99913	7.21719	7.85566	-0.343402	0.532141	-0.645321	0.518719	0.734951	ENSG00000117245.11	KIF17
sense	chr1	HAVANA	gene	20692734	20694013	-	ID=ENSG00000235432.1;gene_id=ENSG00000235432.1;gene_type=unprocessed_pseudogene;gene_status=KNOWN;gene_name=RP5-930J4.5;level=2;havana_gene=OTTHUMG00000129003.1	6.25	6.50263	9.25	4	2.50281	5.25	5.75926	6.27632	4.03125	5.56523	-0.273341	0.612902	-0.445979	0.655612	0.831486	ENSG00000235432.1	RP5-930J4.5
sense	chr1	HAVANA	gene	20719732	20732837	-	ID=ENSG00000189410.10;gene_id=ENSG00000189410.10;gene_type=protein_coding;gene_status=KNOWN;gene_name=SH2D5;level=2;havana_gene=OTTHUMG00000002620.2	2	1	0	1	1	0	6	4	1	1.68805	-1.457	0.840024	-1.73447	0.082835	NA	ENSG00000189410.10	SH2D5
sense	chr1	HAVANA	gene	20732880	20733952	+	ID=ENSG00000233069.1;gene_id=ENSG00000233069.1;gene_type=antisense;gene_status=NOVEL;gene_name=RP5-930J4.2;level=2;havana_gene=OTTHUMG00000002621.1	0	0	0	0	0	0	0	0	0	0	NA	NA	NA	NA	NA	ENSG00000233069.1	RP5-930J4.2
sense	chr1	HAVANA	gene	20742661	20787323	-	ID=ENSG00000127483.16;gene_id=ENSG00000127483.16;gene_type=protein_coding;gene_status=KNOWN;gene_name=HP1BP3;level=2;havana_gene=OTTHUMG00000002622.5	1158.54	1111.62	986.481	941.351	962.984	1018.94	855.77	887.836	783.412	967.768	0.299787	0.0663048	4.52135	6.14462e-06	5.3671e-05	ENSG00000127483.16	HP1BP3
sense	chr1	HAVANA	gene	20806292	21176888	-	ID=ENSG00000075151.18;gene_id=ENSG00000075151.18;gene_type=protein_coding;gene_status=KNOWN;gene_name=EIF4G3;level=1;tag=ncRNA_host;havana_gene=OTTHUMG00000002624.5	550.028	573.713	565.136	460.544	458.069	515.166	443.332	436.77	446.204	494.727	0.199755	0.0805668	2.47937	0.0131616	0.0486149	ENSG00000075151.18	EIF4G3
sense	chr1	ENSEMBL	gene	20841241	20841302	+	ID=ENSG00000251914.1;gene_id=ENSG00000251914.1;gene_type=snRNA;gene_status=KNOWN;gene_name=RNU7-200P;level=3	0	0	0	0	0	0	0	0	0	0	NA	NA	NA	NA	NA	ENSG00000251914.1	RNU7-200P
sense	chr1	ENSEMBL	gene	20988314	20988432	-	ID=ENSG00000221808.1;gene_id=ENSG00000221808.1;gene_type=miRNA;gene_status=KNOWN;gene_name=MIR1256;level=3	0	0	0	0	0	0	0	0	0	0	NA	NA	NA	NA	NA	ENSG00000221808.1	MIR1256
sense	chr1	HAVANA	gene	21003550	21003934	-	ID=ENSG00000233072.1;gene_id=ENSG00000233072.1;gene_type=processed_pseudogene;gene_status=KNOWN;gene_name=RPS15AP6;level=1;tag=pseudo_consens;havana_gene=OTTHUMG00000002778.1	1.12879	1	1.01667	1.32143	0.404762	0.75	0.416667	0.916667	0.666667	0.780242	0.028635	0.869764	0.0329227	0.973736	NA	ENSG00000233072.1	RPS15AP6
sense	chr1	HAVANA	gene	21073639	21073753	-	ID=ENSG00000236073.2;gene_id=ENSG00000236073.2;gene_type=processed_pseudogene;gene_status=KNOWN;gene_name=RP11-487E1.2;level=1;tag=pseudo_consens;havana_gene=OTTHUMG00000002779.2	0	0	0	0	0	0	0	0	0	0	NA	NA	NA	NA	NA	ENSG00000236073.2	RP11-487E1.2
sense	chr1	HAVANA	gene	21161475	21162081	+	ID=ENSG00000235112.1;gene_id=ENSG00000235112.1;gene_type=processed_pseudogene;gene_status=KNOWN;gene_name=HSPE1P27;level=2;havana_gene=OTTHUMG00000002776.1	0.0120482	1.00794	0.142857	0.0116279	0.193176	0	0.00694444	0	0.012987	0.121268	0.00737632	0.521684	0.0141394	0.988719	NA	ENSG00000235112.1	HSPE1P27
sense	chr1	HAVANA	gene	21217247	21345504	-	ID=ENSG00000117298.13;gene_id=ENSG00000117298.13;gene_type=protein_coding;gene_status=KNOWN;gene_name=ECE1;level=1;havana_gene=OTTHUMG00000002625.2	730.62	775.828	779.294	284.799	265.753	308.347	241.476	198.181	177.676	430.544	0.564862	0.101107	5.58679	2.31308e-08	2.95606e-07	ENSG00000117298.13	ECE1
sense	chr1	HAVANA	gene	21266082	21267251	+	ID=ENSG00000236936.1;gene_id=ENSG00000236936.1;gene_type=antisense;gene_status=NOVEL;gene_name=RP3-329E20.2;level=2;havana_gene=OTTHUMG00000002623.1	0	0	0	0	1	0	0	0	0	0.115386	0.451772	0.533581	0.84668	0.397173	NA	ENSG00000236936.1	RP3-329E20.2
sense	chr1	HAVANA	gene	21293290	21299774	+	ID=ENSG00000231105.1;gene_id=ENSG00000231105.1;gene_type=antisense;gene_status=NOVEL;gene_name=RP5-1071N3.1;level=2;havana_gene=OTTHUMG00000002777.1	11	15	10	5.08333	7.03333	12.05	5	7.02174	4	8.5316	0.586782	0.540565	1.0855	0.277701	0.502819	ENSG00000231105.1	RP5-1071N3.1
sense	chr1	HAVANA	gene	21397987	21398362	+	ID=ENSG00000236216.5;gene_id=ENSG00000236216.5;gene_type=processed_pseudogene;gene_status=KNOWN;gene_name=PPP1R11P1;level=1;tag=pseudo_consens;havana_gene=OTTHUMG00000002940.1	8.22222	14	10.3333	12	12.3472	11.3472	18.3472	10.2222	13.4861	11.8729	-0.126879	0.439585	-0.288634	0.772861	0.898655	ENSG00000236216.5	PPP1R11P1
sense	chr1	HAVANA	gene	21411460	21413293	-	ID=ENSG00000228823.1;gene_id=ENSG00000228823.1;gene_type=unprocessed_pseudogene;gene_status=KNOWN;gene_name=RP11-293F5.8;level=2;havana_gene=OTTHUMG00000057493.1	0	0	0.25	0.5	0	0	0	0	0	0	NA	NA	NA	NA	NA	ENSG00000228823.1	RP11-293F5.8
sense	chr1	HAVANA	gene	21415898	21417492	+	ID=ENSG00000236009.1;gene_id=ENSG00000236009.1;gene_type=lincRNA;gene_status=NOVEL;gene_name=RP11-293F5.1;level=2;havana_gene=OTTHUMG00000002945.1	0	0	0	0	0	0.142857	0.142857	0	0	0	NA	NA	NA	NA	NA	ENSG00000236009.1	RP11-293F5.1
sense	chr1	HAVANA	gene	21424625	21427967	-	ID=ENSG00000227001.3;gene_id=ENSG00000227001.3;gene_type=unprocessed_pseudogene;gene_status=KNOWN;gene_name=NBPF2P;level=2;havana_gene=OTTHUMG00000002941.1	4.89627	6.65449	6.99688	14.3732	7.39012	10.3195	12.5876	8.69693	13.9297	9.36356	-0.12304	0.475913	-0.258534	0.795995	0.911354	ENSG00000227001.3	NBPF2P
sense	chr1	HAVANA	gene	21428303	21429536	+	ID=ENSG00000187952.9;gene_id=ENSG00000187952.9;gene_type=processed_pseudogene;gene_status=KNOWN;gene_name=HS6ST1P1;level=2;havana_gene=OTTHUMG00000002942.3	5	9.33333	5.5	3.5	6.5	8	24.3333	21	21.5	11.2232	-1.67839	0.46723	-3.59222	0.00032787	0.00196888	ENSG00000187952.9	HS6ST1P1
sense	chr1	HAVANA	gene	21434318	21437558	+	ID=ENSG00000186543.7;gene_id=ENSG00000186543.7;gene_type=unprocessed_pseudogene;gene_status=KNOWN;gene_name=CROCCP5;level=2;havana_gene=OTTHUMG00000002943.1	0	0.833333	0	0.2	0.25	0.00840336	2.28333	1.7	0.916667	0.628503	-1.52346	0.844254	-1.8045	0.0711522	NA	ENSG00000186543.7	CROCCP5
sense	chr1	HAVANA	gene	21440128	21485005	+	ID=ENSG00000142794.17;gene_id=ENSG00000142794.17;gene_type=protein_coding;gene_status=KNOWN;gene_name=NBPF3;level=2;havana_gene=OTTHUMG00000002944.7	94.4967	76.0998	82.8297	108.572	89.1844	107.08	95.3425	102.48	97.6779	93.7646	0.133923	0.167292	0.800534	0.423401	0.654049	ENSG00000142794.17	NBPF3
sense	chr1	HAVANA	gene	21459756	21460082	-	ID=ENSG00000176378.8;gene_id=ENSG00000176378.8;gene_type=processed_pseudogene;gene_status=KNOWN;gene_name=PFN1P10;level=1;tag=pseudo_consens;havana_gene=OTTHUMG00000002948.2	0	0	0	0	0	0	0	0	0	0	NA	NA	NA	NA	NA	ENSG00000176378.8	PFN1P10
sense	chr1	HAVANA	gene	21509372	21578412	+	ID=ENSG00000162551.12;gene_id=ENSG00000162551.12;gene_type=protein_coding;gene_status=KNOWN;gene_name=ALPL;level=2;havana_gene=OTTHUMG00000002949.2	2.73829	0.715506	0.960315	2.50266	1.61048	2.44944	1.88931	2.97336	1.12356	1.96878	0.228509	0.795652	0.287197	0.773962	NA	ENSG00000162551.12	ALPL
sense	chr1	HAVANA	gene	21586472	21591187	+	ID=ENSG00000233431.1;gene_id=ENSG00000233431.1;gene_type=antisense;gene_status=NOVEL;gene_name=RP11-63N8.3;level=2;havana_gene=OTTHUMG00000037843.1	0	0	0	0.0149254	0.115299	0.0163934	0.00925926	0.028169	0.0217391	0	NA	NA	NA	NA	NA	ENSG00000233431.1	RP11-63N8.3
sense	chr1	ENSEMBL	gene	21592411	21592548	-	ID=ENSG00000221781.1;gene_id=ENSG00000221781.1;gene_type=miRNA;gene_status=NOVEL;gene_name=AL359815.1;level=3	0	0	0	0	0	0	0	0	0	0	NA	NA	NA	NA	NA	ENSG00000221781.1	AL359815.1
sense	chr1	HAVANA	gene	21596215	21669363	-	ID=ENSG00000076864.18;gene_id=ENSG00000076864.18;gene_type=protein_coding;gene_status=KNOWN;gene_name=RAP1GAP;level=1;havana_gene=OTTHUMG00000007513.11	3.24135	3.50311	2.24081	5.48497	0.486587	2.36764	5.14009	3.08382	1.19712	2.74089	-0.192633	0.765138	-0.251762	0.801225	NA	ENSG00000076864.18	RAP1GAP
sense	chr1	HAVANA	gene	21678298	21783606	-	ID=ENSG00000090686.14;gene_id=ENSG00000090686.14;gene_type=protein_coding;gene_status=KNOWN;gene_name=USP48;level=1;havana_gene=OTTHUMG00000007798.3	792.863	789.918	687.674	502.317	473.053	561.032	476.226	505.961	445.215	585.399	0.193713	0.079846	2.42608	0.0152629	0.0549815	ENSG00000090686.14	USP48
sense	chr1	ENSEMBL	gene	21741140	21741195	+	ID=ENSG00000281866.1;gene_id=ENSG00000281866.1;gene_type=snRNA;gene_status=NOVEL;gene_name=U7;level=3	0	0	0	0	0	0	0	0	0	0	NA	NA	NA	NA	NA	ENSG00000281866.1	U7
sense	chr1	HAVANA	gene	21768269	21768575	+	ID=ENSG00000231978.2;gene_id=ENSG00000231978.2;gene_type=processed_pseudogene;gene_status=KNOWN;gene_name=RP11-132G19.3;level=1;tag=pseudo_consens;havana_gene=OTTHUMG00000007797.2	0	0	0	0	0	1	1	0	0	0.201227	0.0113125	0.66164	0.0170976	0.986359	NA	ENSG00000231978.2	RP11-132G19.3
sense	chr1	HAVANA	gene	21812265	21825221	+	ID=ENSG00000187942.10;gene_id=ENSG00000187942.10;gene_type=protein_coding;gene_status=KNOWN;gene_name=LDLRAD2;level=2;havana_gene=OTTHUMG00000002675.1	132.048	165.023	165.105	12.2643	4.22776	8.22036	17.0564	12.0593	14.5596	62.52	-0.718115	0.372216	-1.9293	0.0536938	0.152899	ENSG00000187942.10	LDLRAD2
sense	chr1	HAVANA	gene	21822245	21937297	-	ID=ENSG00000142798.15;gene_id=ENSG00000142798.15;gene_type=protein_coding;gene_status=KNOWN;gene_name=HSPG2;level=2;havana_gene=OTTHUMG00000002674.6	166.128	210.448	199.327	103.532	104.808	102.737	118.463	141.024	114.599	141.355	-0.16888	0.15402	-1.09648	0.272869	0.496948	ENSG00000142798.15	HSPG2
sense	chr1	HAVANA	gene	21908098	21908580	+	ID=ENSG00000232037.3;gene_id=ENSG00000232037.3;gene_type=processed_pseudogene;gene_status=KNOWN;gene_name=RP11-26H16.1;level=1;tag=pseudo_consens;havana_gene=OTTHUMG00000002673.1	71.2858	67.3854	66.8968	28.5418	23.5444	29.8728	37.295	37.874	30.3539	44.3122	-0.242568	0.263826	-0.919422	0.357875	0.591111	ENSG00000232037.3	RP11-26H16.1
sense	chr1	HAVANA	gene	21977021	21998642	+	ID=ENSG00000219073.6;gene_id=ENSG00000219073.6;gene_type=protein_coding;gene_status=KNOWN;gene_name=CELA3B;level=2;tag=ncRNA_host;havana_gene=OTTHUMG00000002758.2	0.709393	0.35136	0.678227	0.551704	1.29496	0.371131	1.88459	2.81996	1.11461	1.07121	-0.831901	0.865452	-0.961233	0.336435	NA	ENSG00000219073.6	CELA3B
sense	chr1	ENSEMBL	gene	21987481	21987777	+	ID=ENSG00000273610.1;gene_id=ENSG00000273610.1;gene_type=misc_RNA;gene_status=NOVEL;gene_name=Metazoa_SRP;level=3	0	0	0	0	0	0	0	0	0	0	NA	NA	NA	NA	NA	ENSG00000273610.1	Metazoa_SRP
sense	chr1	ENSEMBL	gene	21987816	21987919	+	ID=ENSG00000201919.1;gene_id=ENSG00000201919.1;gene_type=snRNA;gene_status=KNOWN;gene_name=RNU6-1022P;level=3	0	0	0	0	0	0	0	0	0	0	NA	NA	NA	NA	NA	ENSG00000201919.1	RNU6-1022P
sense	chr1	HAVANA	gene	22001656	22012539	+	ID=ENSG00000142789.18;gene_id=ENSG00000142789.18;gene_type=protein_coding;gene_status=KNOWN;gene_name=CELA3A;level=2;tag=ncRNA_host;havana_gene=OTTHUMG00000002755.2	0.108433	0.176461	0.0314291	0.375536	0.0111111	1.19737	0.206204	0.0749597	0.185376	0.10186	0.433911	0.529569	0.819365	0.412578	NA	ENSG00000142789.18	CELA3A
sense	chr1	ENSEMBL	gene	22010650	22010946	+	ID=ENSG00000278124.1;gene_id=ENSG00000278124.1;gene_type=misc_RNA;gene_status=NOVEL;gene_name=Metazoa_SRP;level=3	0	0	0	0	0	0	0	0	0	0	NA	NA	NA	NA	NA	ENSG00000278124.1	Metazoa_SRP
sense	chr1	ENSEMBL	gene	22010985	22011088	+	ID=ENSG00000201273.1;gene_id=ENSG00000201273.1;gene_type=snRNA;gene_status=KNOWN;gene_name=RNU6-776P;level=3	0	0	0	0	0	0	0	0	0	0	NA	NA	NA	NA	NA	ENSG00000201273.1	RNU6-776P
sense	chr1	HAVANA	gene	22023994	22024968	-	ID=ENSG00000228397.1;gene_id=ENSG00000228397.1;gene_type=lincRNA;gene_status=NOVEL;gene_name=RP1-224A6.3;level=2;havana_gene=OTTHUMG00000002754.1	3.02174	3.02941	3.02222	3.04167	4.06389	2.29222	3.07749	1.02041	2.00833	2.69001	0.505664	0.753084	0.671457	0.501929	NA	ENSG00000228397.1	RP1-224A6.3
sense	chr1	HAVANA	gene	22025188	22031223	+	ID=ENSG00000218510.5;gene_id=ENSG00000218510.5;gene_type=lincRNA;gene_status=NOVEL;gene_name=LINC00339;level=2;havana_gene=OTTHUMG00000002757.2	80.5926	77.182	88.5596	214.91	175.19	177.046	151.025	162.008	162.432	140.345	0.342964	0.140477	2.44142	0.0146296	0.0531439	ENSG00000218510.5	LINC00339
sense	chr1	HAVANA	gene	22052627	22092946	+	ID=ENSG00000070831.14;gene_id=ENSG00000070831.14;gene_type=protein_coding;gene_status=KNOWN;gene_name=CDC42;level=2;havana_gene=OTTHUMG00000002753.4	508.339	504.909	491.252	583.545	583.467	600.4	620.407	667.568	605.701	567.239	-0.0102463	0.0739278	-0.138599	0.889767	0.958116	ENSG00000070831.14	CDC42
sense	chr1	HAVANA	gene	22059197	22064199	+	ID=ENSG00000230068.2;gene_id=ENSG00000230068.2;gene_type=sense_intronic;gene_status=NOVEL;gene_name=CDC42-IT1;level=2;havana_gene=OTTHUMG00000002890.2	0.0238095	0.597353	0.00901946	0.0269271	0.530984	0.863433	0.134313	1.56125	0.573785	0.647015	-0.235216	0.86167	-0.272977	0.784871	NA	ENSG00000230068.2	CDC42-IT1
sense	chr1	HAVANA	gene	22068340	22068827	-	ID=ENSG00000271428.1;gene_id=ENSG00000271428.1;gene_type=processed_pseudogene;gene_status=KNOWN;gene_name=RP1-224A6.8;level=1;tag=pseudo_consens;havana_gene=OTTHUMG00000184273.1	0	1	0	0	2	1	0	0	1	0.562422	0.631928	0.842435	0.75012	0.453182	NA	ENSG00000271428.1	RP1-224A6.8
sense	chr1	HAVANA	gene	22100613	22101360	+	ID=ENSG00000271840.1;gene_id=ENSG00000271840.1;gene_type=lincRNA;gene_status=NOVEL;gene_name=RP1-224A6.9;level=2;havana_gene=OTTHUMG00000185691.1	0	0	0	0	1	1	0	0	0	0.217246	0.812501	0.666646	1.21879	0.222924	NA	ENSG00000271840.1	RP1-224A6.9
sense	chr1	HAVANA	gene	22117305	22143969	-	ID=ENSG00000162552.13;gene_id=ENSG00000162552.13;gene_type=protein_coding;gene_status=KNOWN;gene_name=WNT4;level=2;havana_gene=OTTHUMG00000002894.2	1.16667	0.0588235	0	3.0084	3.00735	3	4	2.52941	1.51136	2.01579	0.0723083	0.776063	0.0931733	0.925766	NA	ENSG00000162552.13	WNT4
sense	chr1	ENSEMBL	gene	22266239	22266300	+	ID=ENSG00000266564.1;gene_id=ENSG00000266564.1;gene_type=miRNA;gene_status=KNOWN;gene_name=MIR4418;level=3	0	0	0	0	0	0	0	0	0	0	NA	NA	NA	NA	NA	ENSG00000266564.1	MIR4418
sense	chr1	HAVANA	gene	22322840	22323331	-	ID=ENSG00000234397.3;gene_id=ENSG00000234397.3;gene_type=processed_pseudogene;gene_status=KNOWN;gene_name=RP11-415K20.1;level=1;tag=pseudo_consens;havana_gene=OTTHUMG00000002895.1	20.9321	22.3656	19.9252	34.182	33.58	36.4578	36.3034	40.426	38.1301	30.5956	-0.043225	0.273064	-0.158297	0.874223	0.950826	ENSG00000234397.3	RP11-415K20.1
sense	chr1	HAVANA	gene	22364630	22366482	-	ID=ENSG00000279625.1;gene_id=ENSG00000279625.1;gene_type=TEC;gene_status=KNOWN;gene_name=RP11-415K20.2;level=2;havana_gene=OTTHUMG00000175744.1	0	0	0	0	0	0	0	0	0	0	NA	NA	NA	NA	NA	ENSG00000279625.1	RP11-415K20.2
sense	chr1	HAVANA	gene	22451851	22531157	+	ID=ENSG00000184677.15;gene_id=ENSG00000184677.15;gene_type=protein_coding;gene_status=KNOWN;gene_name=ZBTB40;level=2;havana_gene=OTTHUMG00000002897.1	371.887	335.943	416.883	339.951	304.824	346.27	291.464	309.277	256.359	330.322	0.300086	0.100614	2.98256	0.00285848	0.0133119	ENSG00000184677.15	ZBTB40
sense	chr1	HAVANA	gene	22517474	22519708	+	ID=ENSG00000237200.1;gene_id=ENSG00000237200.1;gene_type=sense_intronic;gene_status=NOVEL;gene_name=ZBTB40-IT1;level=2;havana_gene=OTTHUMG00000040025.1	0.5	1	1	1	2	3	0	0	0	0.888113	1.77737	0.864078	2.05695	0.0396911	NA	ENSG00000237200.1	ZBTB40-IT1
sense	chr1	HAVANA	gene	22563564	22603594	+	ID=ENSG00000070886.9;gene_id=ENSG00000070886.9;gene_type=protein_coding;gene_status=KNOWN;gene_name=EPHA8;level=2;havana_gene=OTTHUMG00000002892.1	5.02287	1.04125	0.0797108	1.23243	1.02115	0.176871	4.61107	2.19323	4.07186	2.06859	-1.44425	0.827421	-1.74548	0.0809007	NA	ENSG00000070886.9	EPHA8
sense	chr1	ENSEMBL	gene	22633308	22633416	-	ID=ENSG00000276835.1;gene_id=ENSG00000276835.1;gene_type=miRNA;gene_status=NOVEL;gene_name=AL158086.1;level=3	0	0	0	0	0	0	0	0	0	0	NA	NA	NA	NA	NA	ENSG00000276835.1	AL158086.1
sense	chr1	HAVANA	gene	22636506	22639608	+	ID=ENSG00000173372.15;gene_id=ENSG00000173372.15;gene_type=protein_coding;gene_status=KNOWN;gene_name=C1QA;level=2;havana_gene=OTTHUMG00000002893.3	0	0	0	0	0	0	0	0	0	0	NA	NA	NA	NA	NA	ENSG00000173372.15	C1QA
sense	chr1	HAVANA	gene	22643630	22648110	+	ID=ENSG00000159189.10;gene_id=ENSG00000159189.10;gene_type=protein_coding;gene_status=KNOWN;gene_name=C1QC;level=2;havana_gene=OTTHUMG00000002891.2	0	0	0	0	0	0	0	0	0	0	NA	NA	NA	NA	NA	ENSG00000159189.10	C1QC
sense	chr1	HAVANA	gene	22652762	22661538	+	ID=ENSG00000173369.14;gene_id=ENSG00000173369.14;gene_type=protein_coding;gene_status=KNOWN;gene_name=C1QB;level=2;havana_gene=OTTHUMG00000002896.3	0	0	0	0	0	1.5	0	2.5	1.5	0.620742	-0.478075	0.851952	-0.561153	0.574693	NA	ENSG00000173369.14	C1QB
sense	chr1	HAVANA	gene	22710839	22921500	+	ID=ENSG00000133216.15;gene_id=ENSG00000133216.15;gene_type=protein_coding;gene_status=KNOWN;gene_name=EPHB2;level=2;tag=ncRNA_host;havana_gene=OTTHUMG00000002881.4	10.3423	15.6387	13.9324	14.1194	21.2788	26.5702	7.08623	15.2396	13.4083	15.1278	0.851773	0.411332	2.07077	0.0383804	0.11682	ENSG00000133216.15	EPHB2
sense	chr1	ENSEMBL	gene	22719517	22719598	+	ID=ENSG00000265422.1;gene_id=ENSG00000265422.1;gene_type=miRNA;gene_status=KNOWN;gene_name=MIR4684;level=3	0	0	0	0	0	0	0	0	0	0	NA	NA	NA	NA	NA	ENSG00000265422.1	MIR4684
sense	chr1	ENSEMBL	gene	22748817	22748911	-	ID=ENSG00000216157.2;gene_id=ENSG00000216157.2;gene_type=miRNA;gene_status=NOVEL;gene_name=AL611946.1;level=3	0	0	0	0	0	0	0	0	0	0	NA	NA	NA	NA	NA	ENSG00000216157.2	AL611946.1
sense	chr1	HAVANA	gene	22835713	22836849	-	ID=ENSG00000225952.1;gene_id=ENSG00000225952.1;gene_type=antisense;gene_status=NOVEL;gene_name=RP11-69E9.1;level=2;havana_gene=OTTHUMG00000002880.1	0	0	0	0	0	0	0	0	0	0	NA	NA	NA	NA	NA	ENSG00000225952.1	RP11-69E9.1
sense	chr1	ENSEMBL	gene	22863159	22863226	-	ID=ENSG00000264014.1;gene_id=ENSG00000264014.1;gene_type=miRNA;gene_status=KNOWN;gene_name=MIR4253;level=3	1	0	0	0	0	0	0	0	0	0.118111	0.00763043	0.521143	0.0146417	0.988318	NA	ENSG00000264014.1	MIR4253
sense	chr1	HAVANA	gene	22953043	22965338	-	ID=ENSG00000215906.7;gene_id=ENSG00000215906.7;gene_type=protein_coding;gene_status=KNOWN;gene_name=LACTBL1;level=1;havana_gene=OTTHUMG00000003228.4	0.511628	0.062569	0.169135	0.00531915	0.0758645	0.228709	0.0294118	0.225075	0.030892	0.118111	0.00763043	0.521143	0.0146417	0.988318	NA	ENSG00000215906.7	LACTBL1
sense	chr1	HAVANA	gene	23010834	23015850	-	ID=ENSG00000227868.5;gene_id=ENSG00000227868.5;gene_type=protein_coding;gene_status=KNOWN;gene_name=C1orf234;level=1;havana_gene=OTTHUMG00000003226.3	0.0519919	0.0470429	0.30205	0.00574713	0.0188694	0.0518779	0.518703	0.0595673	0.0222758	0.0993672	-0.41605	0.532076	-0.781937	0.434251	NA	ENSG00000227868.5	C1orf234
sense	chr1	HAVANA	gene	23019448	23083689	+	ID=ENSG00000004487.14;gene_id=ENSG00000004487.14;gene_type=protein_coding;gene_status=KNOWN;gene_name=KDM1A;level=1;tag=ncRNA_host;havana_gene=OTTHUMG00000003220.5	1088.49	1039.53	1082.85	556.858	489.936	508.829	774.058	797.425	799.856	797.936	-0.51797	0.0732409	-7.07214	1.52563e-12	3.29147e-11	ENSG00000004487.14	KDM1A
sense	chr1	HAVANA	gene	23020147	23088058	-	ID=ENSG00000240553.1;gene_id=ENSG00000240553.1;gene_type=antisense;gene_status=NOVEL;gene_name=RP1-184J9.2;level=2;tag=ncRNA_host;havana_gene=OTTHUMG00000003222.1	1026.53	957.16	984.333	493.452	437.638	544.673	742.28	793.94	707.812	745.917	-0.516198	0.0705056	-7.32137	2.45449e-13	5.81917e-12	ENSG00000240553.1	RP1-184J9.2
sense	chr1	ENSEMBL	gene	23044305	23044372	+	ID=ENSG00000263793.1;gene_id=ENSG00000263793.1;gene_type=miRNA;gene_status=KNOWN;gene_name=MIR3115;level=3	0	0	0	0	0	0	0	0	0	0	NA	NA	NA	NA	NA	ENSG00000263793.1	MIR3115
sense	chr1	ENSEMBL	gene	23057858	23057934	-	ID=ENSG00000266802.1;gene_id=ENSG00000266802.1;gene_type=miRNA;gene_status=KNOWN;gene_name=MIR4419A;level=3	0.00314465	0.1	0	0	0.003125	0	0	0	0	0	NA	NA	NA	NA	NA	ENSG00000266802.1	MIR4419A
sense	chr1	HAVANA	gene	23084023	23177808	-	ID=ENSG00000169641.12;gene_id=ENSG00000169641.12;gene_type=protein_coding;gene_status=KNOWN;gene_name=LUZP1;level=2;havana_gene=OTTHUMG00000003227.3	47.3549	53.1895	53.474	118.228	131.968	133.216	131.543	121.552	112.336	97.6241	0.155228	0.156974	0.98888	0.322722	0.555109	ENSG00000169641.12	LUZP1
sense	chr1	HAVANA	gene	23140325	23141142	+	ID=ENSG00000229010.1;gene_id=ENSG00000229010.1;gene_type=processed_pseudogene;gene_status=KNOWN;gene_name=RP5-979D14.1;level=2;havana_gene=OTTHUMG00000154765.1	0	0	0	0	0	0	0	0	0	0	NA	NA	NA	NA	NA	ENSG00000229010.1	RP5-979D14.1
sense	chr1	ENSEMBL	gene	23162704	23162810	+	ID=ENSG00000206935.1;gene_id=ENSG00000206935.1;gene_type=snRNA;gene_status=KNOWN;gene_name=RNU6-514P;level=3	0	0	0	0	0	0	0	0	0	0	NA	NA	NA	NA	NA	ENSG00000206935.1	RNU6-514P
sense	chr1	ENSEMBL	gene	23163953	23164053	+	ID=ENSG00000252578.1;gene_id=ENSG00000252578.1;gene_type=snRNA;gene_status=KNOWN;gene_name=RNU6-135P;level=3	0	0	0	0	0	0	0	1	0	0.0999897	-0.417052	0.532201	-0.783636	0.433254	NA	ENSG00000252578.1	RNU6-135P
sense	chr1	HAVANA	gene	23191895	23194729	-	ID=ENSG00000179546.4;gene_id=ENSG00000179546.4;gene_type=protein_coding;gene_status=KNOWN;gene_name=HTR1D;level=2;havana_gene=OTTHUMG00000003235.1	0	0	0	0	2	0	3	1	0	0.628864	-0.410223	0.85121	-0.481929	0.629856	NA	ENSG00000179546.4	HTR1D
sense	chr1	HAVANA	gene	23244765	23245224	+	ID=ENSG00000215381.3;gene_id=ENSG00000215381.3;gene_type=processed_pseudogene;gene_status=KNOWN;gene_name=RP5-1057J7.1;level=1;tag=pseudo_consens;havana_gene=OTTHUMG00000003221.1	0.25	1.91667	0.558824	0.333333	0.142857	0.366667	0.868347	1.53333	0.333333	0.661888	-1.01719	0.842982	-1.20665	0.227565	NA	ENSG00000215381.3	RP5-1057J7.1
sense	chr1	HAVANA	gene	23281309	23286752	-	ID=ENSG00000261326.2;gene_id=ENSG00000261326.2;gene_type=lincRNA;gene_status=NOVEL;gene_name=LINC01355;level=2;havana_gene=OTTHUMG00000175761.2	7	7	9	14	11	12	3	3.0625	7	8.1518	1.41225	0.538462	2.62276	0.00872218	0.0343674	ENSG00000261326.2	LINC01355
sense	chr1	HAVANA	gene	23303771	23344336	-	ID=ENSG00000125944.17;gene_id=ENSG00000125944.17;gene_type=protein_coding;gene_status=KNOWN;gene_name=HNRNPR;level=2;havana_gene=OTTHUMG00000003224.4	1439.25	1482.76	1330.01	1022.49	975.065	1095.2	1126.5	1190.95	1130.75	1200.18	-0.0698501	0.0602363	-1.1596	0.246212	0.464955	ENSG00000125944.17	HNRNPR
sense	chr1	HAVANA	gene	23359448	23369442	-	ID=ENSG00000125945.13;gene_id=ENSG00000125945.13;gene_type=protein_coding;gene_status=KNOWN;gene_name=ZNF436;level=2;havana_gene=OTTHUMG00000003232.2	27.0543	39.0492	36.0337	87.0724	84.1049	84.0915	78.0392	75.071	72.073	63.1631	0.268026	0.194628	1.37712	0.168474	0.359424	ENSG00000125945.13	ZNF436
sense	chr1	HAVANA	gene	23368997	23371839	+	ID=ENSG00000249087.5;gene_id=ENSG00000249087.5;gene_type=antisense;gene_status=KNOWN;gene_name=ZNF436-AS1;level=1;tag=ncRNA_host;havana_gene=OTTHUMG00000003225.2	3	10.5	3	7	1	7	9	8	11	6.4168	-0.722384	0.592222	-1.21979	0.222546	0.434509	ENSG00000249087.5	ZNF436-AS1
sense	chr1	ENSEMBL	gene	23370254	23370346	+	ID=ENSG00000201405.1;gene_id=ENSG00000201405.1;gene_type=misc_RNA;gene_status=NOVEL;gene_name=Y_RNA;level=3	0	0	0	0	0	0	0	0	0	0	NA	NA	NA	NA	NA	ENSG00000201405.1	Y_RNA
sense	chr1	HAVANA	gene	23378380	23379029	-	ID=ENSG00000271420.1;gene_id=ENSG00000271420.1;gene_type=lincRNA;gene_status=NOVEL;gene_name=RP5-1057J7.7;level=2;havana_gene=OTTHUMG00000185287.1	0	0	0	0	0	0	0.533333	0	0	0.0993672	-0.41605	0.532076	-0.781937	0.434251	NA	ENSG00000271420.1	RP5-1057J7.7
sense	chr1	HAVANA	gene	23381061	23424740	-	ID=ENSG00000204219.8;gene_id=ENSG00000204219.8;gene_type=protein_coding;gene_status=KNOWN;gene_name=TCEA3;level=2;havana_gene=OTTHUMG00000003233.3	82.2309	95.8676	103.918	95.734	103.321	109.486	151.676	142.71	94.9135	107.114	-0.243386	0.168177	-1.4472	0.147841	0.328145	ENSG00000204219.8	TCEA3
sense	chr1	HAVANA	gene	23410832	23412146	+	ID=ENSG00000232482.2;gene_id=ENSG00000232482.2;gene_type=processed_pseudogene;gene_status=KNOWN;gene_name=RP4-654C18.1;level=1;tag=pseudo_consens;havana_gene=OTTHUMG00000003230.2	83.1667	76.3422	75	62.0189	55.4048	47	89.0455	100.843	81.1667	73.7367	-0.622405	0.196402	-3.16904	0.00152942	0.00770128	ENSG00000232482.2	RP4-654C18.1
sense	chr1	HAVANA	gene	23428563	23484568	-	ID=ENSG00000088280.17;gene_id=ENSG00000088280.17;gene_type=protein_coding;gene_status=KNOWN;gene_name=ASAP3;level=1;havana_gene=OTTHUMG00000003234.7	7.18584	6.32461	4.08236	60.9123	58.572	73.9679	31.6795	32.4734	39.5293	33.8398	0.964459	0.261147	3.69317	0.000221477	0.0013883	ENSG00000088280.17	ASAP3
sense	chr1	HAVANA	gene	23506430	23531220	-	ID=ENSG00000007968.6;gene_id=ENSG00000007968.6;gene_type=protein_coding;gene_status=KNOWN;gene_name=E2F2;level=2;havana_gene=OTTHUMG00000003223.1	1027.14	987.668	1037.15	1940.09	1759.9	2172.94	1319.05	1272.49	1202.3	1393.02	0.716789	0.0525925	13.6291	2.68908e-42	2.54252e-40	ENSG00000007968.6	E2F2
sense	chr1	ENSEMBL	gene	23538035	23538313	+	ID=ENSG00000280791.1;gene_id=ENSG00000280791.1;gene_type=misc_RNA;gene_status=NOVEL;gene_name=Metazoa_SRP;level=3	0	0	0	0	0	0.016257	0	0	0	0	NA	NA	NA	NA	NA	ENSG00000280791.1	Metazoa_SRP
sense	chr1	HAVANA	gene	23549139	23550915	-	ID=ENSG00000235052.1;gene_id=ENSG00000235052.1;gene_type=lincRNA;gene_status=NOVEL;gene_name=RP1-150O5.3;level=1;havana_gene=OTTHUMG00000037485.1	2.1522	2.14167	2.07346	4	0.269852	3.10294	5.40374	9.03975	3.02041	3.1886	-0.945016	0.7232	-1.30671	0.19131	NA	ENSG00000235052.1	RP1-150O5.3
sense	chr1	HAVANA	gene	23557918	23559794	-	ID=ENSG00000117318.8;gene_id=ENSG00000117318.8;gene_type=protein_coding;gene_status=KNOWN;gene_name=ID3;level=2;havana_gene=OTTHUMG00000003229.2	193	163	198	660	590.5	773	1315	1260.5	1262.5	679.669	-0.83778	0.0715196	-11.714	1.08074e-31	7.26573e-30	ENSG00000117318.8	ID3
sense	chr1	HAVANA	gene	23581495	23640568	+	ID=ENSG00000197880.7;gene_id=ENSG00000197880.7;gene_type=protein_coding;gene_status=KNOWN;gene_name=MDS2;level=2;havana_gene=OTTHUMG00000002927.1	8.70946	6.4911	4.03953	39.8018	54.5478	53.88	62.3921	67.6689	54.6442	37.4655	-0.217927	0.24649	-0.88412	0.376632	0.611453	ENSG00000197880.7	MDS2
sense	chr1	HAVANA	gene	23670294	23680259	+	ID=ENSG00000229239.2;gene_id=ENSG00000229239.2;gene_type=unprocessed_pseudogene;gene_status=KNOWN;gene_name=RP11-223J15.2;level=2;havana_gene=OTTHUMG00000002929.2	0.23335	0.160425	0.6243	1.02269	0.22279	0.0796234	0.137758	0.167009	0.0861237	0.230493	0.434261	0.668928	0.649189	0.516216	NA	ENSG00000229239.2	RP11-223J15.2
sense	chr1	HAVANA	gene	23691779	23696425	+	ID=ENSG00000142676.11;gene_id=ENSG00000142676.11;gene_type=protein_coding;gene_status=KNOWN;gene_name=RPL11;level=2;havana_gene=OTTHUMG00000002926.2	3367.5	3355.33	3497	2606.25	2372.5	2584.33	3332.33	3305.5	3152.33	3052.86	-0.283208	0.0445086	-6.363	1.97847e-10	3.33e-09	ENSG00000142676.11	RPL11
sense	chr1	HAVANA	gene	23705801	23706934	-	ID=ENSG00000203589.2;gene_id=ENSG00000203589.2;gene_type=processed_pseudogene;gene_status=KNOWN;gene_name=RP5-886K2.1;level=2;havana_gene=OTTHUMG00000002928.1	1.05829	0.0159611	0.0939573	0.178934	0.264326	0.123187	1.0259	1.34974	0.0992017	0.317468	-0.745361	0.749115	-0.994989	0.319742	NA	ENSG00000203589.2	RP5-886K2.1
sense	chr1	HAVANA	gene	23743155	23762059	+	ID=ENSG00000011007.11;gene_id=ENSG00000011007.11;gene_type=protein_coding;gene_status=KNOWN;gene_name=TCEB3;level=2;havana_gene=OTTHUMG00000002957.3	456.035	519.583	533.366	567.295	554.86	604.081	753.15	696.785	680.692	587.509	-0.214661	0.0761673	-2.81828	0.00482819	0.0208067	ENSG00000011007.11	TCEB3
sense	chr1	HAVANA	gene	23760382	23778287	-	ID=ENSG00000236810.4;gene_id=ENSG00000236810.4;gene_type=antisense;gene_status=NOVEL;gene_name=TCEB3-AS1;level=2;havana_gene=OTTHUMG00000002959.1	92.8992	77.2092	80.6434	104.316	129.5	113.769	114.125	120.111	102.747	102.534	0.133967	0.162196	0.825962	0.408825	0.641754	ENSG00000236810.4	TCEB3-AS1
sense	chr1	HAVANA	gene	23778405	23788232	+	ID=ENSG00000057757.8;gene_id=ENSG00000057757.8;gene_type=protein_coding;gene_status=KNOWN;gene_name=PITHD1;level=2;havana_gene=OTTHUMG00000002960.2	335.782	317.692	314.369	244.069	225.291	264.697	418.649	419.749	335.654	315.938	-0.586653	0.0983362	-5.96578	2.43465e-09	3.57988e-08	ENSG00000057757.8	PITHD1
sense	chr1	HAVANA	gene	23790970	23795539	+	ID=ENSG00000011009.9;gene_id=ENSG00000011009.9;gene_type=protein_coding;gene_status=KNOWN;gene_name=LYPLA2;level=2;havana_gene=OTTHUMG00000002961.3	258.64	216.593	268.59	440.54	402.626	500.971	474.25	444.267	438.064	374.472	0.0743979	0.0888088	0.837731	0.402182	0.635976	ENSG00000011009.9	LYPLA2
sense	chr1	HAVANA	gene	23795599	23800804	-	ID=ENSG00000117308.13;gene_id=ENSG00000117308.13;gene_type=protein_coding;gene_status=KNOWN;gene_name=GALE;level=2;havana_gene=OTTHUMG00000002958.7	249.5	237.5	283.167	343	288	375.5	222.562	221.833	209.071	268.816	0.706029	0.107218	6.58501	4.54844e-11	8.38722e-10	ENSG00000117308.13	GALE
sense	chr1	HAVANA	gene	23801885	23838620	-	ID=ENSG00000117305.13;gene_id=ENSG00000117305.13;gene_type=protein_coding;gene_status=KNOWN;gene_name=HMGCL;level=1;havana_gene=OTTHUMG00000002963.4	137.833	108.936	124.494	163.84	147.332	173.984	104.881	110.353	90.7079	128.511	0.747936	0.147444	5.07269	3.92227e-07	4.17976e-06	ENSG00000117305.13	HMGCL
sense	chr1	HAVANA	gene	23845077	23868294	-	ID=ENSG00000179163.11;gene_id=ENSG00000179163.11;gene_type=protein_coding;gene_status=KNOWN;gene_name=FUCA1;level=2;havana_gene=OTTHUMG00000002965.2	64.3199	41.8107	43.2703	140.161	159.741	170.502	73.745	77.9047	57.7493	90.6072	1.24462	0.177361	7.01745	2.25953e-12	4.80065e-11	ENSG00000179163.11	FUCA1
sense	chr1	HAVANA	gene	23870526	23913362	-	ID=ENSG00000188822.7;gene_id=ENSG00000188822.7;gene_type=protein_coding;gene_status=KNOWN;gene_name=CNR2;level=2;havana_gene=OTTHUMG00000013892.1	4.75313	5.0909	7.14445	6.14735	2.74815	10.1513	2.29015	4.33485	5.2667	5.20591	0.716227	0.627693	1.14105	0.253851	0.474117	ENSG00000188822.7	CNR2
sense	chr1	HAVANA	gene	23901471	23902737	-	ID=ENSG00000229106.1;gene_id=ENSG00000229106.1;gene_type=processed_pseudogene;gene_status=KNOWN;gene_name=RP11-4M23.2;level=1;tag=pseudo_consens;havana_gene=OTTHUMG00000013894.1	4.25	4.5	5.5	5	2	7	1.25	3.25	3	3.89868	0.83707	0.695637	1.20331	0.228855	0.443073	ENSG00000229106.1	RP11-4M23.2
sense	chr1	HAVANA	gene	23907111	23907885	+	ID=ENSG00000232557.3;gene_id=ENSG00000232557.3;gene_type=antisense;gene_status=NOVEL;gene_name=RP11-4M23.3;level=2;havana_gene=OTTHUMG00000013895.3	0.0263158	0	0	0	0.03125	0	0	0.0196078	0	0	NA	NA	NA	NA	NA	ENSG00000232557.3	RP11-4M23.3
sense	chr1	ENSEMBL	gene	23929070	23929147	+	ID=ENSG00000264926.1;gene_id=ENSG00000264926.1;gene_type=miRNA;gene_status=KNOWN;gene_name=MIR378F;level=3	0	0	0	0	0	0	0	0	0	0	NA	NA	NA	NA	NA	ENSG00000264926.1	MIR378F
sense	chr1	HAVANA	gene	23949016	23949383	-	ID=ENSG00000230228.2;gene_id=ENSG00000230228.2;gene_type=processed_pseudogene;gene_status=KNOWN;gene_name=RP11-4M23.4;level=1;tag=pseudo_consens;havana_gene=OTTHUMG00000013896.2	7.00476	4.2	5.16786	2.7	3.85	2.89286	4.32857	5.17857	1.85	4.12492	-0.0277641	0.675458	-0.0411042	0.967213	0.986925	ENSG00000230228.2	RP11-4M23.4
sense	chr1	HAVANA	gene	23959109	23963462	+	ID=ENSG00000189266.10;gene_id=ENSG00000189266.10;gene_type=protein_coding;gene_status=KNOWN;gene_name=PNRC2;level=2;havana_gene=OTTHUMG00000013891.2	483.167	481.667	472.367	519.333	505.833	555.333	480.667	484.333	459.667	490.512	0.237123	0.0771891	3.07197	0.00212652	0.0102616	ENSG00000189266.10	PNRC2
sense	chr1	HAVANA	gene	23964804	23980927	-	ID=ENSG00000188529.13;gene_id=ENSG00000188529.13;gene_type=protein_coding;gene_status=KNOWN;gene_name=SRSF10;level=2;havana_gene=OTTHUMG00000013893.4	865.667	804.461	761.403	766.93	750.091	779.55	851.805	900.464	845.715	808.302	-0.0881375	0.0674942	-1.30585	0.191603	0.392061	ENSG00000188529.13	SRSF10
sense	chr1	HAVANA	gene	24007881	24008519	-	ID=ENSG00000215905.4;gene_id=ENSG00000215905.4;gene_type=processed_pseudogene;gene_status=KNOWN;gene_name=RP11-4M23.7;level=1;tag=pseudo_consens;havana_gene=OTTHUMG00000013926.2	30.4889	24.5656	33.7167	25.6912	24.149	36.4667	31.6426	35.6688	31.7167	30.2162	-0.130008	0.288567	-0.450529	0.652329	0.829195	ENSG00000215905.4	RP11-4M23.7
sense	chr1	HAVANA	gene	24040835	24086799	+	ID=ENSG00000225315.2;gene_id=ENSG00000225315.2;gene_type=antisense;gene_status=NOVEL;gene_name=RP11-293P20.2;level=2;havana_gene=OTTHUMG00000003034.2	13.1622	10.4621	9.60255	0.139619	0.230896	0.676931	1.82107	1.17538	1.35338	4.45729	-0.794224	0.819086	-0.969646	0.332223	0.564838	ENSG00000225315.2	RP11-293P20.2
sense	chr1	HAVANA	gene	24056035	24112175	-	ID=ENSG00000142661.17;gene_id=ENSG00000142661.17;gene_type=protein_coding;gene_status=KNOWN;gene_name=MYOM3;level=2;havana_gene=OTTHUMG00000002969.3	15.0484	14.7993	1.1072	2.56864	0.573172	4.11149	6.15586	2.30784	5.56422	6.01228	-0.562934	0.686698	-0.819769	0.412348	0.644738	ENSG00000142661.17	MYOM3
sense	chr1	HAVANA	gene	24066774	24083565	+	ID=ENSG00000230703.1;gene_id=ENSG00000230703.1;gene_type=antisense;gene_status=NOVEL;gene_name=RP11-293P20.4;level=2;havana_gene=OTTHUMG00000003037.1	1.00538	2.05556	2.54922	0.038969	0.0679998	0.051348	1.18712	0.0608777	0.0330133	0.820033	-0.436059	0.843005	-0.517267	0.60497	NA	ENSG00000230703.1	RP11-293P20.4
sense	chr1	HAVANA	gene	24119771	24143121	-	ID=ENSG00000142677.3;gene_id=ENSG00000142677.3;gene_type=protein_coding;gene_status=KNOWN;gene_name=IL22RA1;level=2;havana_gene=OTTHUMG00000003041.1	11.0208	10.0749	16.0323	14.0903	12.3889	19.059	12.0303	17.0227	16.1438	13.9274	0.0757756	0.407411	0.185993	0.85245	0.939019	ENSG00000142677.3	IL22RA1
sense	chr1	HAVANA	gene	24154157	24187959	-	ID=ENSG00000185436.10;gene_id=ENSG00000185436.10;gene_type=protein_coding;gene_status=KNOWN;gene_name=IFNLR1;level=2;havana_gene=OTTHUMG00000003036.1	286.886	247.142	257.895	1091.47	1002.02	1254.89	956.806	970.526	914.88	750.286	0.321348	0.0648065	4.95858	7.10116e-07	7.28913e-06	ENSG00000185436.10	IFNLR1
sense	chr1	HAVANA	gene	24200240	24211693	+	ID=ENSG00000230023.2;gene_id=ENSG00000230023.2;gene_type=lincRNA;gene_status=NOVEL;gene_name=RP11-10N16.2;level=2;havana_gene=OTTHUMG00000003038.2	0.0188397	0.541667	0	6.5	4.00769	5.01562	3.01449	4.07222	2.06667	2.67013	0.683459	0.72765	0.939268	0.347593	NA	ENSG00000230023.2	RP11-10N16.2
sense	chr1	ENSEMBL	gene	24227917	24228030	+	ID=ENSG00000221032.3;gene_id=ENSG00000221032.3;gene_type=miRNA;gene_status=NOVEL;gene_name=AL590683.1;level=3	0	0	0	0	0	0	0	0	0	0	NA	NA	NA	NA	NA	ENSG00000221032.3	AL590683.1
sense	chr1	ENSEMBL	gene	24279767	24279855	-	ID=ENSG00000266511.1;gene_id=ENSG00000266511.1;gene_type=miRNA;gene_status=NOVEL;gene_name=AL590683.2;level=3	0	0	0	0	0	0	0	0	0	0	NA	NA	NA	NA	NA	ENSG00000266511.1	AL590683.2
sense	chr1	HAVANA	gene	24307556	24321901	-	ID=ENSG00000232298.2;gene_id=ENSG00000232298.2;gene_type=antisense;gene_status=NOVEL;gene_name=RP11-10N16.3;level=2;havana_gene=OTTHUMG00000003039.1	0.162014	1.08932	0.211284	7.18399	0.20863	5.27493	1.21599	1.2667	0.15791	1.60333	1.66834	0.854511	1.95239	0.0508915	NA	ENSG00000232298.2	RP11-10N16.3
sense	chr1	HAVANA	gene	24319322	24364482	+	ID=ENSG00000158055.14;gene_id=ENSG00000158055.14;gene_type=protein_coding;gene_status=KNOWN;gene_name=GRHL3;level=2;havana_gene=OTTHUMG00000003040.5	23	24.0063	23.4065	60.0929	61.0448	57.0556	42.0443	42.2823	33.1181	39.8151	0.686568	0.243444	2.82023	0.00479898	0.0207034	ENSG00000158055.14	GRHL3
sense	chr1	HAVANA	gene	24356999	24416934	-	ID=ENSG00000001460.16;gene_id=ENSG00000001460.16;gene_type=protein_coding;gene_status=KNOWN;gene_name=STPG1;level=2;havana_gene=OTTHUMG00000003297.2	38.116	43.1973	30.0677	73.429	84.9633	76.2064	59.2132	71.4641	56.7887	58.0653	0.410806	0.208991	1.96567	0.0493373	0.142894	ENSG00000001460.16	STPG1
sense	chr1	HAVANA	gene	24415794	24472976	+	ID=ENSG00000001461.15;gene_id=ENSG00000001461.15;gene_type=protein_coding;gene_status=KNOWN;gene_name=NIPAL3;level=2;havana_gene=OTTHUMG00000003299.3	389.081	390.003	380.467	329.09	336.171	327.9	403.316	410.102	379.014	369.542	-0.172317	0.0903575	-1.90706	0.0565133	0.159127	ENSG00000001461.15	NIPAL3
sense	chr1	HAVANA	gene	24502351	24541040	+	ID=ENSG00000117602.10;gene_id=ENSG00000117602.10;gene_type=protein_coding;gene_status=KNOWN;gene_name=RCAN3;level=2;havana_gene=OTTHUMG00000003298.7	10.2971	2.36969	12.3277	290.991	291.56	295.365	264.482	248.399	223.535	174.096	0.345146	0.117864	2.92835	0.00340765	0.0154421	ENSG00000117602.10	RCAN3
sense	chr1	HAVANA	gene	24538802	24556024	-	ID=ENSG00000264443.1;gene_id=ENSG00000264443.1;gene_type=lincRNA;gene_status=NOVEL;gene_name=RP4-594I10.3;level=2;havana_gene=OTTHUMG00000179435.1	0.533848	2.0432	0.149764	50.4424	71.1504	77.1448	57.0341	57.2698	64.1574	40.2293	0.234745	0.242297	0.968832	0.332629	0.565237	ENSG00000264443.1	RP4-594I10.3
sense	chr1	HAVANA	gene	24556111	24609328	+	ID=ENSG00000184454.6;gene_id=ENSG00000184454.6;gene_type=protein_coding;gene_status=KNOWN;gene_name=NCMAP;level=2;havana_gene=OTTHUMG00000003317.2	1.35004	1.56759	2.61355	27.352	31.4348	39.8264	2.85785	3.4216	2.47498	12.1703	3.36962	0.531938	6.33461	2.37939e-10	3.95432e-09	ENSG00000184454.6	NCMAP
sense	chr1	HAVANA	gene	24563627	24563974	+	ID=ENSG00000227312.2;gene_id=ENSG00000227312.2;gene_type=processed_pseudogene;gene_status=KNOWN;gene_name=RP11-496D1.2;level=1;tag=pseudo_consens;havana_gene=OTTHUMG00000003318.2	0	0	0	0	0	0	0	0	0	0	NA	NA	NA	NA	NA	ENSG00000227312.2	RP11-496D1.2
sense	chr1	ENSEMBL	gene	24625411	24625513	-	ID=ENSG00000239106.1;gene_id=ENSG00000239106.1;gene_type=misc_RNA;gene_status=NOVEL;gene_name=Y_RNA;level=3	0	0	0	0	0	0	0	0	0	0	NA	NA	NA	NA	NA	ENSG00000239106.1	Y_RNA
sense	chr1	HAVANA	gene	24631716	24673267	+	ID=ENSG00000133226.15;gene_id=ENSG00000133226.15;gene_type=protein_coding;gene_status=KNOWN;gene_name=SRRM1;level=2;havana_gene=OTTHUMG00000003320.3	909.69	902.359	954.264	625.037	587.702	676.731	732.327	655.664	659.307	747.056	-0.0270858	0.0692233	-0.391281	0.695589	0.855633	ENSG00000133226.15	SRRM1
sense	chr1	HAVANA	gene	24745357	24844324	+	ID=ENSG00000169504.13;gene_id=ENSG00000169504.13;gene_type=protein_coding;gene_status=KNOWN;gene_name=CLIC4;level=2;havana_gene=OTTHUMG00000003327.4	284.395	283.061	232.356	519.485	573.322	578.253	316.062	376.97	308.827	380.667	0.825559	0.0969331	8.51678	1.64046e-17	5.46789e-16	ENSG00000169504.13	CLIC4
sense	chr1	ENSEMBL	gene	24777873	24777979	-	ID=ENSG00000238482.1;gene_id=ENSG00000238482.1;gene_type=snRNA;gene_status=KNOWN;gene_name=RNU6-1208P;level=3	0	0	0	0	0	0	0	0	0	0	NA	NA	NA	NA	NA	ENSG00000238482.1	RNU6-1208P
sense	chr1	HAVANA	gene	24899511	24965121	-	ID=ENSG00000020633.17;gene_id=ENSG00000020633.17;gene_type=protein_coding;gene_status=KNOWN;gene_name=RUNX3;level=2;tag=ncRNA_host;havana_gene=OTTHUMG00000003316.1	629.518	673.678	700.018	731.601	756.618	839.776	531.23	523.875	462.04	649.23	0.706615	0.0733756	9.63011	5.9664e-22	2.66656e-20	ENSG00000020633.17	RUNX3
sense	chr1	ENSEMBL	gene	24919345	24919416	-	ID=ENSG00000278034.1;gene_id=ENSG00000278034.1;gene_type=miRNA;gene_status=KNOWN;gene_name=MIR6731;level=3	3.5	0.5	2	0	2.5	1.5	2	1.5	0.5	1.54566	0.0624797	0.853276	0.0732234	0.941628	NA	ENSG00000278034.1	MIR6731
sense	chr1	HAVANA	gene	24961345	24963097	+	ID=ENSG00000229162.1;gene_id=ENSG00000229162.1;gene_type=antisense;gene_status=NOVEL;gene_name=RP11-84D1.1;level=1;havana_gene=OTTHUMG00000003322.1	3	1	0	1	0	0	0	2	0	0.786065	-0.279465	0.857472	-0.325917	0.744487	NA	ENSG00000229162.1	RP11-84D1.1
sense	chr1	HAVANA	gene	24968423	24970865	-	ID=ENSG00000261025.1;gene_id=ENSG00000261025.1;gene_type=lincRNA;gene_status=NOVEL;gene_name=RP11-84D1.2;level=2;havana_gene=OTTHUMG00000175776.1	0	0	0	0	0	0	0	0	0	0	NA	NA	NA	NA	NA	ENSG00000261025.1	RP11-84D1.2
sense	chr1	ENSEMBL	gene	25023503	25023586	+	ID=ENSG00000264371.1;gene_id=ENSG00000264371.1;gene_type=miRNA;gene_status=KNOWN;gene_name=MIR4425;level=3	0	0	0	0	0	0	0	0	0	0	NA	NA	NA	NA	NA	ENSG00000264371.1	MIR4425
sense	chr1	HAVANA	gene	25043707	25113120	-	ID=ENSG00000233755.1;gene_id=ENSG00000233755.1;gene_type=lincRNA;gene_status=NOVEL;gene_name=RP4-799D16.1;level=1;havana_gene=OTTHUMG00000003326.1	0.289367	1.83484	2.38377	0.525341	2.65861	0.744635	0.554291	0.735466	2.39702	1.45745	0.260559	0.844115	0.308677	0.757567	NA	ENSG00000233755.1	RP4-799D16.1
sense	chr1	HAVANA	gene	25125053	25125454	-	ID=ENSG00000233419.3;gene_id=ENSG00000233419.3;gene_type=processed_pseudogene;gene_status=KNOWN;gene_name=RP4-781L3.1;level=1;tag=pseudo_consens;havana_gene=OTTHUMG00000003319.1	0	0	0	0	0	0	0	0	0	0	NA	NA	NA	NA	NA	ENSG00000233419.3	RP4-781L3.1
sense	chr1	HAVANA	gene	25208139	25208869	+	ID=ENSG00000231953.1;gene_id=ENSG00000231953.1;gene_type=antisense;gene_status=NOVEL;gene_name=RP4-706G24.1;level=1;havana_gene=OTTHUMG00000003323.1	0	0	0.00900901	0	0	0	0.5	0	0	0	NA	NA	NA	NA	NA	ENSG00000231953.1	RP4-706G24.1
sense	chr1	HAVANA	gene	25222679	25232502	-	ID=ENSG00000117614.8;gene_id=ENSG00000117614.8;gene_type=protein_coding;gene_status=KNOWN;gene_name=SYF2;level=2;havana_gene=OTTHUMG00000043610.1	156.091	176.066	157.008	230.19	215.754	237.636	241.092	268.154	203.864	206.07	0.0310715	0.116399	0.266939	0.789516	0.908448	ENSG00000117614.8	SYF2
sense	chr1	HAVANA	gene	25242237	25338213	-	ID=ENSG00000117616.16;gene_id=ENSG00000117616.16;gene_type=protein_coding;gene_status=KNOWN;gene_name=RSRP1;level=2;havana_gene=OTTHUMG00000043611.5	224.542	254.894	221.708	502.667	469.686	550.13	473.794	468.918	443.906	392.147	0.222151	0.0836878	2.65453	0.007942	0.0318366	ENSG00000117616.16	RSRP1
sense	chr1	HAVANA	gene	25247837	25248321	+	ID=ENSG00000272432.1;gene_id=ENSG00000272432.1;gene_type=lincRNA;gene_status=NOVEL;gene_name=RP3-465N24.6;level=2;havana_gene=OTTHUMG00000185697.1	0	0	0	3	1	2	1	2	0	0.949911	0.68034	0.869401	0.78254	0.433897	NA	ENSG00000272432.1	RP3-465N24.6
sense	chr1	HAVANA	gene	25266102	25267136	-	ID=ENSG00000261349.1;gene_id=ENSG00000261349.1;gene_type=unprocessed_pseudogene;gene_status=KNOWN;gene_name=RP3-465N24.5;level=2;havana_gene=OTTHUMG00000173028.1	0.25	2	1.75	7	4.5	9.25	8	3.75	4.25	4.26322	0.349927	0.635418	0.550703	0.581837	0.781986	ENSG00000261349.1	RP3-465N24.5
sense	chr1	HAVANA	gene	25272393	25330445	+	ID=ENSG00000187010.17;gene_id=ENSG00000187010.17;gene_type=protein_coding;gene_status=KNOWN;gene_name=RHD;level=2;havana_gene=OTTHUMG00000003476.7	122.88	114.648	114.99	85.1519	76.3549	78.3312	88.4357	81.0837	68.1286	92.6028	0.102955	0.176829	0.582229	0.560413	0.766703	ENSG00000187010.17	RHD
sense	chr1	HAVANA	gene	25294164	25294643	-	ID=ENSG00000224183.1;gene_id=ENSG00000224183.1;gene_type=processed_pseudogene;gene_status=KNOWN;gene_name=SDHDP6;level=2;havana_gene=OTTHUMG00000003481.1	47.4583	43.8333	49.6583	23.25	24.0333	25.9333	29.625	34	28.4833	34.2654	-0.236276	0.286753	-0.823969	0.409957	0.642694	ENSG00000224183.1	SDHDP6
sense	chr1	HAVANA	gene	25336429	25337465	-	ID=ENSG00000259984.1;gene_id=ENSG00000259984.1;gene_type=unprocessed_pseudogene;gene_status=KNOWN;gene_name=RP11-335G20.7;level=2;havana_gene=OTTHUMG00000173029.1	1.75	3	1.75	6.25	5	9.75	6.5	4.5	4.75	4.63726	0.489313	0.613146	0.798037	0.424849	0.655447	ENSG00000259984.1	RP11-335G20.7
sense	chr1	HAVANA	gene	25337917	25362361	+	ID=ENSG00000183726.9;gene_id=ENSG00000183726.9;gene_type=protein_coding;gene_status=KNOWN;gene_name=TMEM50A;level=2;havana_gene=OTTHUMG00000007651.1	497.702	483.16	441.042	512.058	533.986	552.8	535.201	567.548	495.622	508.61	0.0901495	0.0790376	1.14059	0.25404	0.474322	ENSG00000183726.9	TMEM50A
sense	chr1	HAVANA	gene	25362249	25430192	-	ID=ENSG00000188672.15;gene_id=ENSG00000188672.15;gene_type=protein_coding;gene_status=KNOWN;gene_name=RHCE;level=1;havana_gene=OTTHUMG00000007650.4	139.974	143.03	150.525	84.3809	82.2216	90.8855	105.306	116.127	85.0299	111.266	-0.159147	0.163832	-0.971402	0.331348	0.563897	ENSG00000188672.15	RHCE
sense	chr1	HAVANA	gene	25398721	25399198	+	ID=ENSG00000238084.4;gene_id=ENSG00000238084.4;gene_type=processed_pseudogene;gene_status=KNOWN;gene_name=RP3-469D22.1;level=2;havana_gene=OTTHUMG00000003482.3	122.417	115.5	125.983	57.5	68.4	65.8667	75.4167	87.8333	71.9667	88.5185	-0.198227	0.18497	-1.07167	0.283869	0.510207	ENSG00000238084.4	RP3-469D22.1
sense	chr1	HAVANA	gene	25430858	25500209	+	ID=ENSG00000204178.8;gene_id=ENSG00000204178.8;gene_type=protein_coding;gene_status=KNOWN;gene_name=TMEM57;level=2;havana_gene=OTTHUMG00000003473.3	203.894	209.387	226.769	130.74	133.547	135.146	121.744	126.239	126.44	158.763	0.184703	0.139685	1.32229	0.186072	0.384323	ENSG00000204178.8	TMEM57
sense	chr1	HAVANA	gene	25543580	25568886	+	ID=ENSG00000157978.10;gene_id=ENSG00000157978.10;gene_type=protein_coding;gene_status=KNOWN;gene_name=LDLRAP1;level=2;havana_gene=OTTHUMG00000007386.5	660.5	645	732.562	902.007	839.664	970.307	735.026	700.009	690.5	757.43	0.438891	0.0674772	6.50429	7.80634e-11	1.39608e-09	ENSG00000157978.10	LDLRAP1
sense	chr1	HAVANA	gene	25581478	25590356	+	ID=ENSG00000225643.1;gene_id=ENSG00000225643.1;gene_type=lincRNA;gene_status=NOVEL;gene_name=RP11-70P17.1;level=1;havana_gene=OTTHUMG00000004419.1	4.49321	8.17579	8.46402	1.92189	2.1123	2.22701	3.45686	0.159849	1.90013	3.57325	0.240708	0.760535	0.316498	0.751625	0.886911	ENSG00000225643.1	RP11-70P17.1
sense	chr1	HAVANA	gene	25617468	25786207	+	ID=ENSG00000117643.13;gene_id=ENSG00000117643.13;gene_type=protein_coding;gene_status=KNOWN;gene_name=MAN1C1;level=2;havana_gene=OTTHUMG00000004417.3	3.2041	9.0161	8.78235	10.8	16.4237	12.8491	101.689	96.681	95.4294	37.0555	-2.72094	0.300484	-9.05519	1.36334e-19	5.21852e-18	ENSG00000117643.13	MAN1C1
sense	chr1	HAVANA	gene	25644544	25659111	-	ID=ENSG00000233478.1;gene_id=ENSG00000233478.1;gene_type=antisense;gene_status=NOVEL;gene_name=RP1-187B23.1;level=2;havana_gene=OTTHUMG00000004418.1	0.0287602	0.12143	0.203895	0.707777	0.0842942	1.28648	2.06998	1.54222	0.197676	0.61106	-0.462593	0.858366	-0.538923	0.58994	NA	ENSG00000233478.1	RP1-187B23.1
sense	chr1	HAVANA	gene	25800176	25818224	+	ID=ENSG00000162430.15;gene_id=ENSG00000162430.15;gene_type=protein_coding;gene_status=KNOWN;gene_name=SEPN1;level=2;havana_gene=OTTHUMG00000007375.3	10.3049	5.1411	4.5	6.27427	7.00088	11	39.3753	33.5732	28.0734	15.1721	-1.87952	0.416413	-4.51359	6.374e-06	5.545e-05	ENSG00000162430.15	SEPN1
sense	chr1	HAVANA	gene	25811470	25823744	+	ID=ENSG00000255054.3;gene_id=ENSG00000255054.3;gene_type=protein_coding;gene_status=NOVEL;gene_name=RP1-317E23.6;level=2;havana_gene=OTTHUMG00000167136.2	24.2751	27.3575	32	29.681	38.9592	35.7549	40.5477	42.0611	31.1607	33.0685	-0.0241202	0.273392	-0.0882259	0.929697	0.971707	ENSG00000255054.3	RP1-317E23.6
sense	chr1	HAVANA	gene	25816749	25820797	-	ID=ENSG00000228172.4;gene_id=ENSG00000228172.4;gene_type=antisense;gene_status=NOVEL;gene_name=RP1-317E23.3;level=2;havana_gene=OTTHUMG00000007376.2	4	5.02083	5.00709	9.375	6.00667	14.0294	20.1461	16.2	18	10.3321	-0.768552	0.45263	-1.69797	0.0895132	0.227678	ENSG00000228172.4	RP1-317E23.3
sense	chr1	HAVANA	gene	25818640	25832942	+	ID=ENSG00000117640.16;gene_id=ENSG00000117640.16;gene_type=protein_coding;gene_status=KNOWN;gene_name=MTFR1L;level=1;havana_gene=OTTHUMG00000007377.5	131.175	163.067	147.5	128.938	154.792	128.373	114.091	107.5	87.375	129.744	0.50666	0.159269	3.18116	0.00146687	0.00743839	ENSG00000117640.16	MTFR1L
sense	chr1	HAVANA	gene	25831913	25832134	-	ID=ENSG00000272478.1;gene_id=ENSG00000272478.1;gene_type=antisense;gene_status=NOVEL;gene_name=RP1-317E23.7;level=2;havana_gene=OTTHUMG00000185700.1	5.25	8.5	9.5	11.5	7	10.5	5	3.75	6.75	7.56934	0.832942	0.542929	1.53416	0.124989	0.291151	ENSG00000272478.1	RP1-317E23.7
sense	chr1	HAVANA	gene	25831913	25859458	-	ID=ENSG00000127423.9;gene_id=ENSG00000127423.9;gene_type=protein_coding;gene_status=KNOWN;gene_name=AUNIP;level=2;havana_gene=OTTHUMG00000007372.2	96.9856	116.096	107.434	65.1112	64.5207	58.7543	85.4922	85.4039	85.489	85.2256	-0.337217	0.186378	-1.80931	0.0704025	0.189218	ENSG00000127423.9	AUNIP
sense	chr1	HAVANA	gene	25859613	25863420	+	ID=ENSG00000236528.1;gene_id=ENSG00000236528.1;gene_type=antisense;gene_status=NOVEL;gene_name=RP1-125I3.2;level=2;havana_gene=OTTHUMG00000007374.1	31.1667	46.0103	29.2334	2.02051	1.00694	4.02706	0.118687	2.22155	0	13.6637	1.06674	0.725613	1.47012	0.141529	0.317974	ENSG00000236528.1	RP1-125I3.2
sense	chr1	HAVANA	gene	25861210	25871253	-	ID=ENSG00000182749.5;gene_id=ENSG00000182749.5;gene_type=protein_coding;gene_status=KNOWN;gene_name=PAQR7;level=2;havana_gene=OTTHUMG00000007373.1	36.3437	34.4271	32.69	1.19957	2.14832	3.55438	0.262507	0.756159	0.422437	13.184	1.37939	0.74848	1.84292	0.065341	0.179165	ENSG00000182749.5	PAQR7
sense	chr1	ENSEMBL	gene	25877496	25877605	+	ID=ENSG00000207302.1;gene_id=ENSG00000207302.1;gene_type=misc_RNA;gene_status=NOVEL;gene_name=Y_RNA;level=3	0	0	0	0	0	0	0	0	0	0	NA	NA	NA	NA	NA	ENSG00000207302.1	Y_RNA
sense	chr1	HAVANA	gene	25884181	25906991	-	ID=ENSG00000117632.19;gene_id=ENSG00000117632.19;gene_type=protein_coding;gene_status=KNOWN;gene_name=STMN1;level=2;tag=ncRNA_host;havana_gene=OTTHUMG00000007389.2	1615.59	1512.85	1516.61	2065.13	1937.88	2060.64	1890.42	2028.56	1841.97	1808.68	0.163552	0.0508096	3.21891	0.00128677	0.00662854	ENSG00000117632.19	STMN1
sense	chr1	HAVANA	gene	25887360	25887610	+	ID=ENSG00000229786.1;gene_id=ENSG00000229786.1;gene_type=processed_pseudogene;gene_status=KNOWN;gene_name=SNRPFP2;level=1;tag=pseudo_consens;havana_gene=OTTHUMG00000156992.1	0.5	2.5	3.5	0.5	0	2	1.5	2	1.5	1.54204	-0.830394	0.854536	-0.971748	0.331176	NA	ENSG00000229786.1	SNRPFP2
sense	chr1	HAVANA	gene	25888970	25889109	+	ID=ENSG00000223624.1;gene_id=ENSG00000223624.1;gene_type=processed_pseudogene;gene_status=KNOWN;gene_name=RP1-125I3.4;level=1;tag=pseudo_consens;havana_gene=OTTHUMG00000007388.2	0	0.166667	0	0	0	0	0	0	1.09091	0.108521	-0.43006	0.533926	-0.805468	0.42055	NA	ENSG00000223624.1	RP1-125I3.4
sense	chr1	ENSEMBL	gene	25906362	25906454	-	ID=ENSG00000264021.1;gene_id=ENSG00000264021.1;gene_type=miRNA;gene_status=KNOWN;gene_name=MIR3917;level=3	47.75	41.75	47.75	49.75	55.5	53.5	60.25	60	49.25	51.2882	0.013148	0.220561	0.0596116	0.952465	0.981475	ENSG00000264021.1	MIR3917
sense	chr1	ENSEMBL	gene	25911749	25911822	+	ID=ENSG00000266763.1;gene_id=ENSG00000266763.1;gene_type=miRNA;gene_status=NOVEL;gene_name=AL033528.1;level=3	0	0.00529101	0	0	0	0	0	0	0.00900901	0	NA	NA	NA	NA	NA	ENSG00000266763.1	AL033528.1
sense	chr1	HAVANA	gene	25959767	25998157	-	ID=ENSG00000158006.12;gene_id=ENSG00000158006.12;gene_type=protein_coding;gene_status=KNOWN;gene_name=PAFAH2;level=2;havana_gene=OTTHUMG00000007437.2	79.6728	84.606	83.0398	125.605	158.454	139.982	140.577	138.057	121.575	117.179	0.172374	0.150838	1.14277	0.253132	0.472981	ENSG00000158006.12	PAFAH2
sense	chr1	ENSEMBL	gene	25964197	25964300	+	ID=ENSG00000207237.1;gene_id=ENSG00000207237.1;gene_type=snRNA;gene_status=KNOWN;gene_name=RNU6-110P;level=3	0	0	0	0	0	0	0	0	0	0	NA	NA	NA	NA	NA	ENSG00000207237.1	RNU6-110P
sense	chr1	ENSEMBL	gene	26006006	26006130	+	ID=ENSG00000252190.1;gene_id=ENSG00000252190.1;gene_type=scaRNA;gene_status=NOVEL;gene_name=SCARNA17;level=3	0	0	0	0	0	0	0	0	0	0	NA	NA	NA	NA	NA	ENSG00000252190.1	SCARNA17
sense	chr1	ENSEMBL	gene	26006216	26006299	+	ID=ENSG00000252691.1;gene_id=ENSG00000252691.1;gene_type=scaRNA;gene_status=NOVEL;gene_name=SCARNA18;level=3	0.0257406	0	0	0	0	0	0	0	0	0	NA	NA	NA	NA	NA	ENSG00000252691.1	SCARNA18
sense	chr1	HAVANA	gene	26019884	26036464	+	ID=ENSG00000158008.8;gene_id=ENSG00000158008.8;gene_type=protein_coding;gene_status=KNOWN;gene_name=EXTL1;level=2;havana_gene=OTTHUMG00000007509.1	0	0	0	0	0.0138889	0	0	0	1	0.108521	-0.43006	0.533926	-0.805468	0.42055	NA	ENSG00000158008.8	EXTL1
sense	chr1	HAVANA	gene	26037252	26046133	-	ID=ENSG00000158014.13;gene_id=ENSG00000158014.13;gene_type=protein_coding;gene_status=KNOWN;gene_name=SLC30A2;level=2;havana_gene=OTTHUMG00000007508.3	0	0.0114943	0	0	0.0135403	0.0898761	0.0407407	0.0124224	0	0	NA	NA	NA	NA	NA	ENSG00000158014.13	SLC30A2
sense	chr1	HAVANA	gene	26051304	26068436	-	ID=ENSG00000158022.6;gene_id=ENSG00000158022.6;gene_type=protein_coding;gene_status=KNOWN;gene_name=TRIM63;level=2;havana_gene=OTTHUMG00000007510.1	0.0679441	0.112706	0.0707731	1.62046	1.59025	0.353693	1.05587	3.10743	2.64398	1.17665	-0.476086	0.859421	-0.553961	0.579605	NA	ENSG00000158022.6	TRIM63
sense	chr1	ENSEMBL	gene	26071578	26071677	+	ID=ENSG00000265320.1;gene_id=ENSG00000265320.1;gene_type=miRNA;gene_status=NOVEL;gene_name=AL391650.1;level=3	0	0	0	0	0	0	0.151122	0	0	0	NA	NA	NA	NA	NA	ENSG00000265320.1	AL391650.1
sense	chr1	HAVANA	gene	26111165	26125543	+	ID=ENSG00000175087.8;gene_id=ENSG00000175087.8;gene_type=protein_coding;gene_status=KNOWN;gene_name=PDIK1L;level=2;havana_gene=OTTHUMG00000007511.1	176.057	162.069	165.062	202.596	170.853	183.473	140.248	151.315	144.846	165.78	0.439807	0.131343	3.34854	0.000812388	0.00443821	ENSG00000175087.8	PDIK1L
sense	chr1	HAVANA	gene	26159020	26162628	+	ID=ENSG00000197245.4;gene_id=ENSG00000197245.4;gene_type=protein_coding;gene_status=KNOWN;gene_name=FAM110D;level=2;havana_gene=OTTHUMG00000007537.1	2	2	0.545455	0.5	0	0	0.142857	0.511905	0.5	0.698753	-0.44012	0.833097	-0.528294	0.597295	NA	ENSG00000197245.4	FAM110D
sense	chr1	HAVANA	gene	26169871	26172060	+	ID=ENSG00000142684.7;gene_id=ENSG00000142684.7;gene_type=protein_coding;gene_status=KNOWN;gene_name=ZNF593;level=2;havana_gene=OTTHUMG00000007538.2	330.5	318	358	50	46	51.5	94	91.5	87	164.612	-0.783396	0.172512	-4.5411	5.59615e-06	4.93526e-05	ENSG00000142684.7	ZNF593
sense	chr1	HAVANA	gene	26169947	26171821	-	ID=ENSG00000236782.4;gene_id=ENSG00000236782.4;gene_type=antisense;gene_status=NOVEL;gene_name=RP11-96L14.7;level=2;havana_gene=OTTHUMG00000007539.1	344.5	306	394	56	45	71	84	87.5	86	170.111	-0.493154	0.174424	-2.82733	0.00469383	0.0203089	ENSG00000236782.4	RP11-96L14.7
sense	chr1	HAVANA	gene	26177403	26189886	+	ID=ENSG00000142675.16;gene_id=ENSG00000142675.16;gene_type=protein_coding;gene_status=KNOWN;gene_name=CNKSR1;level=2;havana_gene=OTTHUMG00000007541.4	8.30869	6.07728	11.1086	5.04346	5.06143	4.1473	9.0548	22.0943	13.1644	9.03422	-1.39343	0.527764	-2.64025	0.00828455	0.0329705	ENSG00000142675.16	CNKSR1
sense	chr1	HAVANA	gene	26190561	26202968	+	ID=ENSG00000188782.6;gene_id=ENSG00000188782.6;gene_type=protein_coding;gene_status=KNOWN;gene_name=CATSPER4;level=2;havana_gene=OTTHUMG00000003383.3	0.0226488	0.092938	0.584824	0.550131	1.53443	0.553172	2.30581	1.23344	0.135163	0.86185	0.298709	0.871177	0.34288	0.731689	NA	ENSG00000188782.6	CATSPER4
sense	chr1	HAVANA	gene	26209741	26229840	+	ID=ENSG00000236155.5;gene_id=ENSG00000236155.5;gene_type=transcribed_unprocessed_pseudogene;gene_status=KNOWN;gene_name=RP11-231P20.2;level=1;havana_gene=OTTHUMG00000003384.3	5.00407	5.14031	4.52519	7.61656	9.91364	9.79375	8.74542	11.5418	6.95118	7.70711	0.0851852	0.505171	0.168626	0.86609	0.946432	ENSG00000236155.5	RP11-231P20.2
sense	chr1	HAVANA	gene	26218581	26220476	-	ID=ENSG00000278572.1;gene_id=ENSG00000278572.1;gene_type=unprocessed_pseudogene;gene_status=KNOWN;gene_name=RP11-231P20.6;level=2;havana_gene=OTTHUMG00000187522.1	5.5	3	2.5	5.51295	5.66825	5.55195	5.04274	7.51267	4.01613	5.00971	0.153345	0.606677	0.252762	0.800452	0.913329	ENSG00000278572.1	RP11-231P20.6
sense	chr1	HAVANA	gene	26234153	26279038	+	ID=ENSG00000130695.12;gene_id=ENSG00000130695.12;gene_type=protein_coding;gene_status=KNOWN;gene_name=CEP85;level=2;havana_gene=OTTHUMG00000003380.5	483.052	493.822	539.154	516.995	456.24	491.811	564.827	525.604	427.804	496.674	0.0403255	0.0866579	0.465341	0.641687	0.822008	ENSG00000130695.12	CEP85
sense	chr1	HAVANA	gene	26263041	26263398	-	ID=ENSG00000270733.1;gene_id=ENSG00000270733.1;gene_type=processed_pseudogene;gene_status=KNOWN;gene_name=RP11-231P20.5;level=1;tag=pseudo_consens;havana_gene=OTTHUMG00000184274.1	1.5	3	0	1.5	0.333333	1	3.33333	0	0	1.22096	0.0526384	0.869861	0.0605135	0.951747	NA	ENSG00000270733.1	RP11-231P20.5
sense	chr1	HAVANA	gene	26279176	26281522	+	ID=ENSG00000142669.12;gene_id=ENSG00000142669.12;gene_type=protein_coding;gene_status=KNOWN;gene_name=SH3BGRL3;level=2;havana_gene=OTTHUMG00000003381.2	280	216	231	507	466.5	552.5	227	227.5	239.5	324.399	1.21567	0.100871	12.0517	1.89998e-33	1.38314e-31	ENSG00000142669.12	SH3BGRL3
sense	chr1	HAVANA	gene	26281328	26318363	-	ID=ENSG00000158062.19;gene_id=ENSG00000158062.19;gene_type=protein_coding;gene_status=KNOWN;gene_name=UBXN11;level=2;havana_gene=OTTHUMG00000003382.12	153.305	145.201	175.874	357.89	404.708	456.065	336.287	323.684	310.151	288.935	0.416049	0.100336	4.14657	3.37495e-05	0.000252744	ENSG00000158062.19	UBXN11
sense	chr1	HAVANA	gene	26317957	26320523	+	ID=ENSG00000169442.7;gene_id=ENSG00000169442.7;gene_type=protein_coding;gene_status=KNOWN;gene_name=CD52;level=2;havana_gene=OTTHUMG00000003491.2	0.262821	0.0128205	0.0512821	266.597	228.114	275.934	257.062	204.313	227.014	154.491	0.25018	0.12865	1.94466	0.051816	0.148442	ENSG00000169442.7	CD52
sense	chr1	HAVANA	gene	26321859	26354130	-	ID=ENSG00000176092.12;gene_id=ENSG00000176092.12;gene_type=protein_coding;gene_status=KNOWN;gene_name=AIM1L;level=1;havana_gene=OTTHUMG00000003490.7	0.576658	1.56003	0.842158	3.99691	2.54502	6.25447	15.3891	20.6317	9.97985	6.55542	-1.56989	0.5666	-2.77072	0.00559328	0.0236655	ENSG00000176092.12	AIM1L
sense	chr1	HAVANA	gene	26326688	26327033	+	ID=ENSG00000225854.2;gene_id=ENSG00000225854.2;gene_type=processed_pseudogene;gene_status=KNOWN;gene_name=RP11-569G9.7;level=1;tag=pseudo_consens;havana_gene=OTTHUMG00000156993.2	0	0	0	0	0	0	0	0	0	0	NA	NA	NA	NA	NA	ENSG00000225854.2	RP11-569G9.7
sense	chr1	HAVANA	gene	26361634	26374522	-	ID=ENSG00000176083.16;gene_id=ENSG00000176083.16;gene_type=protein_coding;gene_status=KNOWN;gene_name=ZNF683;level=1;havana_gene=OTTHUMG00000003521.4	0.0230877	0.0175439	0.176537	0.180964	0.0685551	0.0920048	0.575213	0.157352	0.021332	0.0993672	-0.41605	0.532076	-0.781937	0.434251	NA	ENSG00000176083.16	ZNF683
sense	chr1	HAVANA	gene	26410778	26429722	+	ID=ENSG00000131914.9;gene_id=ENSG00000131914.9;gene_type=protein_coding;gene_status=KNOWN;gene_name=LIN28A;level=2;havana_gene=OTTHUMG00000003550.2	0.104415	0.324366	0.106878	1.32217	0.17241	0.29626	0.765792	2.24643	2.13903	0.626876	-1.0607	0.856166	-1.23889	0.215386	NA	ENSG00000131914.9	LIN28A
sense	chr1	HAVANA	gene	26432282	26471294	+	ID=ENSG00000117682.15;gene_id=ENSG00000117682.15;gene_type=protein_coding;gene_status=KNOWN;gene_name=DHDDS;level=1;havana_gene=OTTHUMG00000003554.6	312.293	319.865	336.383	303.836	320.814	378.312	255.119	243.779	220.21	298.719	0.566291	0.10124	5.59357	2.22446e-08	2.8474e-07	ENSG00000117682.15	DHDDS
sense	chr1	HAVANA	gene	26454653	26455187	-	ID=ENSG00000223583.1;gene_id=ENSG00000223583.1;gene_type=processed_pseudogene;gene_status=KNOWN;gene_name=RP3-476K8.4;level=1;tag=pseudo_consens;havana_gene=OTTHUMG00000003553.1	7.02778	12.276	8.20833	6.82738	6.54762	4.0119	4.29048	7.31905	4.68059	6.87059	0.231908	0.57466	0.403556	0.686539	0.850016	ENSG00000223583.1	RP3-476K8.4
sense	chr1	HAVANA	gene	26462756	26467282	-	ID=ENSG00000225891.1;gene_id=ENSG00000225891.1;gene_type=antisense;gene_status=NOVEL;gene_name=RP3-476K8.3;level=2;havana_gene=OTTHUMG00000003552.1	0.00628931	4.06775	7.0668	11.0816	24.5054	15.8154	18.1652	7.05404	10.3616	10.6286	0.623285	0.488224	1.27664	0.201731	0.404895	ENSG00000225891.1	RP3-476K8.3
sense	chr1	HAVANA	gene	26472450	26475972	+	ID=ENSG00000198830.9;gene_id=ENSG00000198830.9;gene_type=protein_coding;gene_status=KNOWN;gene_name=HMGN2;level=2;havana_gene=OTTHUMG00000003555.3	1995.22	2013.34	2113.43	1383.09	1338.2	1460.5	939.422	959.652	866.157	1472.6	0.685629	0.0547506	12.5228	5.60494e-36	4.46364e-34	ENSG00000198830.9	HMGN2
sense	chr1	HAVANA	gene	26519354	26520250	-	ID=ENSG00000224129.1;gene_id=ENSG00000224129.1;gene_type=processed_pseudogene;gene_status=KNOWN;gene_name=DPPA2P2;level=1;tag=pseudo_consens;havana_gene=OTTHUMG00000003551.1	0	0	0	0	0	0	0	0	0	0	NA	NA	NA	NA	NA	ENSG00000224129.1	DPPA2P2
sense	chr1	HAVANA	gene	26529761	26575030	+	ID=ENSG00000117676.12;gene_id=ENSG00000117676.12;gene_type=protein_coding;gene_status=KNOWN;gene_name=RPS6KA1;level=2;tag=ncRNA_host;havana_gene=OTTHUMG00000004003.4	224.862	220.9	243.89	234.171	224.168	257.494	247.768	230.412	237.763	234.004	0.0849843	0.109405	0.776783	0.437287	0.666733	ENSG00000117676.12	RPS6KA1
sense	chr1	ENSEMBL	gene	26554542	26554593	+	ID=ENSG00000238705.1;gene_id=ENSG00000238705.1;gene_type=miRNA;gene_status=KNOWN;gene_name=MIR1976;level=3	0	0.25	0	0	0	0.25	0.25	0	0	0	NA	NA	NA	NA	NA	ENSG00000238705.1	MIR1976
sense	chr1	ENSEMBL	gene	26593243	26593546	-	ID=ENSG00000243905.3;gene_id=ENSG00000243905.3;gene_type=misc_RNA;gene_status=KNOWN;gene_name=RN7SL679P;level=3	0	0	0	0	0	0	0	0	0	0	NA	NA	NA	NA	NA	ENSG00000243905.3	RN7SL679P
sense	chr1	ENSEMBL	gene	26593940	26594041	-	ID=ENSG00000252802.1;gene_id=ENSG00000252802.1;gene_type=misc_RNA;gene_status=NOVEL;gene_name=Y_RNA;level=3	0	0	0	0	0	0	0	0	0	0	NA	NA	NA	NA	NA	ENSG00000252802.1	Y_RNA
sense	chr1	ENSEMBL	gene	26602369	26602432	-	ID=ENSG00000252429.2;gene_id=ENSG00000252429.2;gene_type=snRNA;gene_status=KNOWN;gene_name=RNU7-29P;level=3	0	0	0	0	0	0	0	0	0	0	NA	NA	NA	NA	NA	ENSG00000252429.2	RNU7-29P
sense	chr1	HAVANA	gene	26640377	26640614	-	ID=ENSG00000229247.2;gene_id=ENSG00000229247.2;gene_type=processed_pseudogene;gene_status=KNOWN;gene_name=RP11-492M19.3;level=1;tag=pseudo_consens;havana_gene=OTTHUMG00000057505.2	0	0	0	0	0	0	0	0	0	0	NA	NA	NA	NA	NA	ENSG00000229247.2	RP11-492M19.3
sense	chr1	ENSEMBL	gene	26642286	26642389	-	ID=ENSG00000238316.1;gene_id=ENSG00000238316.1;gene_type=snoRNA;gene_status=NOVEL;gene_name=snoU13;level=3	0	0	0	0	0	0	0	0	0	0	NA	NA	NA	NA	NA	ENSG00000238316.1	snoU13
sense	chr1	HAVANA	gene	26647447	26647681	+	ID=ENSG00000235069.2;gene_id=ENSG00000235069.2;gene_type=processed_pseudogene;gene_status=KNOWN;gene_name=RP4-785J1.1;level=1;tag=pseudo_consens;havana_gene=OTTHUMG00000057507.2	0	0	0	0	0	0	0	0	0	0	NA	NA	NA	NA	NA	ENSG00000235069.2	RP4-785J1.1
sense	chr1	HAVANA	gene	26692132	26694131	-	ID=ENSG00000260063.1;gene_id=ENSG00000260063.1;gene_type=antisense;gene_status=NOVEL;gene_name=RP5-968P14.2;level=2;havana_gene=OTTHUMG00000175777.1	0	6	1	11	13	12	19	16	14	9.79241	-0.330721	0.463311	-0.71382	0.475339	0.700536	ENSG00000260063.1	RP5-968P14.2
sense	chr1	HAVANA	gene	26696033	26782104	+	ID=ENSG00000117713.16;gene_id=ENSG00000117713.16;gene_type=protein_coding;gene_status=KNOWN;gene_name=ARID1A;level=1;havana_gene=OTTHUMG00000004004.7	1449.51	1545.02	1568.94	1435.46	1362.38	1630.45	1605.29	1499.35	1433.22	1493.53	0.0519072	0.0544111	0.953982	0.340093	0.57323	ENSG00000117713.16	ARID1A
sense	chr1	HAVANA	gene	26787472	26798398	+	ID=ENSG00000060642.9;gene_id=ENSG00000060642.9;gene_type=protein_coding;gene_status=KNOWN;gene_name=PIGV;level=2;havana_gene=OTTHUMG00000004005.4	79.6203	60.5858	81.4213	109.192	93.0732	114.822	111.165	110.816	135.149	97.8335	-0.0877985	0.169084	-0.51926	0.603579	0.796583	ENSG00000060642.9	PIGV
sense	chr1	ENSEMBL	gene	26814822	26815112	+	ID=ENSG00000241188.3;gene_id=ENSG00000241188.3;gene_type=misc_RNA;gene_status=KNOWN;gene_name=RN7SL165P;level=3	0	0	0	0	0	0	1	1	0	0.199357	-0.754446	0.651971	-1.15718	0.2472	NA	ENSG00000241188.3	RN7SL165P
sense	chr1	HAVANA	gene	26826710	26857602	+	ID=ENSG00000204160.10;gene_id=ENSG00000204160.10;gene_type=protein_coding;gene_status=KNOWN;gene_name=ZDHHC18;level=1;havana_gene=OTTHUMG00000004092.4	437.408	396.037	429.244	464.236	395.064	514.894	264.371	248.773	265.563	380.417	0.900613	0.0948725	9.49288	2.24733e-21	9.62702e-20	ENSG00000204160.10	ZDHHC18
sense	chr1	HAVANA	gene	26863138	26864457	+	ID=ENSG00000175793.11;gene_id=ENSG00000175793.11;gene_type=protein_coding;gene_status=KNOWN;gene_name=SFN;level=2;havana_gene=OTTHUMG00000004093.1	565	568.5	558	5	4	6	8	6	3	205.922	-0.0653006	0.451757	-0.144548	0.885068	0.956094	ENSG00000175793.11	SFN
sense	chr1	HAVANA	gene	26876133	26890297	-	ID=ENSG00000142751.13;gene_id=ENSG00000142751.13;gene_type=protein_coding;gene_status=KNOWN;gene_name=GPN2;level=2;havana_gene=OTTHUMG00000004227.4	255.218	246.868	275.982	292.982	261.805	328.032	306.642	326.436	290.065	283.78	0.0230787	0.0998054	0.231237	0.817131	0.919763	ENSG00000142751.13	GPN2
sense	chr1	HAVANA	gene	26876133	26878245	+	ID=ENSG00000226698.1;gene_id=ENSG00000226698.1;gene_type=antisense;gene_status=NOVEL;gene_name=RP1-50O24.6;level=2;havana_gene=OTTHUMG00000004228.1	37.125	35.8866	41.4784	40.6065	48.3289	52.0401	51.1429	41.9254	48.515	43.606	0.0753043	0.239023	0.315051	0.752723	0.887543	ENSG00000226698.1	RP1-50O24.6
sense	chr1	HAVANA	gene	26890488	26900466	-	ID=ENSG00000198746.11;gene_id=ENSG00000198746.11;gene_type=protein_coding;gene_status=KNOWN;gene_name=GPATCH3;level=2;havana_gene=OTTHUMG00000004229.2	124.847	132.119	148.17	140.007	131.237	149.272	132.522	158.362	144.552	139.043	0.0331952	0.141715	0.234239	0.814799	0.919113	ENSG00000198746.11	GPATCH3
sense	chr1	HAVANA	gene	26900238	26946862	+	ID=ENSG00000090273.12;gene_id=ENSG00000090273.12;gene_type=protein_coding;gene_status=KNOWN;gene_name=NUDC;level=1;havana_gene=OTTHUMG00000004226.10	876.243	848.446	1026.4	858.721	753.875	886.041	1211.4	1064.13	1066.41	943.99	-0.330398	0.0725192	-4.55601	5.21352e-06	4.63572e-05	ENSG00000090273.12	NUDC
sense	chr1	HAVANA	gene	26911489	26913966	-	ID=ENSG00000131910.4;gene_id=ENSG00000131910.4;gene_type=protein_coding;gene_status=KNOWN;gene_name=NR0B2;level=2;havana_gene=OTTHUMG00000004231.1	0.00632911	0.00649351	0.0218366	0.0128226	0.0312318	2.02532	0.0193973	0.0377897	0.0575643	0.20372	0.710288	0.631094	1.12549	0.260383	NA	ENSG00000131910.4	NR0B2
sense	chr1	HAVANA	gene	26949562	26960406	-	ID=ENSG00000175707.8;gene_id=ENSG00000175707.8;gene_type=protein_coding;gene_status=KNOWN;gene_name=KDF1;level=2;havana_gene=OTTHUMG00000004272.1	1.03453	0	1	15.5272	20.0774	14.0903	77.0663	65.5923	72.1587	27.8038	-1.97563	0.309799	-6.37713	1.8044e-10	3.05436e-09	ENSG00000175707.8	KDF1
sense	chr1	HAVANA	gene	26980165	26980975	+	ID=ENSG00000172746.6;gene_id=ENSG00000172746.6;gene_type=unprocessed_pseudogene;gene_status=KNOWN;gene_name=RP11-344H11.4;level=1;tag=pseudo_consens;havana_gene=OTTHUMG00000004274.1	13.5081	12.2398	11.5526	5.2191	5.01782	7.19273	11.6237	9.18076	8.37465	9.35171	-0.607842	0.511151	-1.18916	0.234375	0.450237	ENSG00000172746.6	RP11-344H11.4
sense	chr1	HAVANA	gene	26983628	26984024	+	ID=ENSG00000224064.1;gene_id=ENSG00000224064.1;gene_type=processed_pseudogene;gene_status=KNOWN;gene_name=RP11-344H11.5;level=1;tag=pseudo_consens;havana_gene=OTTHUMG00000004275.1	0	0.333333	0	0	0.5	0	0	0	0	0	NA	NA	NA	NA	NA	ENSG00000224064.1	RP11-344H11.5
sense	chr1	HAVANA	gene	26985897	26986340	-	ID=ENSG00000225294.1;gene_id=ENSG00000225294.1;gene_type=processed_pseudogene;gene_status=KNOWN;gene_name=OSTCP2;level=1;tag=pseudo_consens;havana_gene=OTTHUMG00000004276.1	0.833333	1.93333	0.333333	0.833333	0.333333	1.7	0.533333	0.2	0.5	0.774219	0.63304	0.86446	0.732295	0.463988	NA	ENSG00000225294.1	OSTCP2
sense	chr1	HAVANA	gene	26993707	27000898	+	ID=ENSG00000253368.3;gene_id=ENSG00000253368.3;gene_type=protein_coding;gene_status=KNOWN;gene_name=TRNP1;level=2;havana_gene=OTTHUMG00000004277.4	0.0175439	0.0215289	0	0	1.00637	0	8.01818	14.0652	10.0182	3.39539	-3.38883	0.805078	-4.20932	2.56137e-05	0.000197294	ENSG00000253368.3	TRNP1
sense	chr1	HAVANA	gene	27005020	27012836	-	ID=ENSG00000158246.7;gene_id=ENSG00000158246.7;gene_type=protein_coding;gene_status=KNOWN;gene_name=FAM46B;level=2;havana_gene=OTTHUMG00000004278.3	0.2	0	0	3.01961	3	1	3	3.00917	5	1.92016	-0.442526	0.792064	-0.5587	0.576366	NA	ENSG00000158246.7	FAM46B
sense	chr1	ENSEMBL	gene	27064991	27065365	-	ID=ENSG00000280403.1;gene_id=ENSG00000280403.1;gene_type=protein_coding;gene_status=KNOWN;gene_name=FKSG62;level=3	0.0200119	0.0536264	0.050733	0.215655	0.181552	0.192915	0.251888	0.301486	0.305322	0	NA	NA	NA	NA	NA	ENSG00000280403.1	FKSG62
sense	chr1	HAVANA	gene	27098815	27166981	-	ID=ENSG00000090020.9;gene_id=ENSG00000090020.9;gene_type=protein_coding;gene_status=KNOWN;gene_name=SLC9A1;level=2;havana_gene=OTTHUMG00000004271.3	200.2	150.209	181.522	141.663	149.405	192.555	165.913	159.239	143.007	164.106	0.133958	0.137859	0.971703	0.331198	0.563808	ENSG00000090020.9	SLC9A1
sense	chr1	HAVANA	gene	27176751	27177277	+	ID=ENSG00000229985.2;gene_id=ENSG00000229985.2;gene_type=processed_pseudogene;gene_status=KNOWN;gene_name=RP11-40H20.5;level=1;tag=pseudo_consens;havana_gene=OTTHUMG00000005769.1	0.25	0.333333	0.333333	1.33333	0.75	0.75	1	0.142857	1	0.535621	0.324127	0.854305	0.379405	0.704387	NA	ENSG00000229985.2	RP11-40H20.5
sense	chr1	HAVANA	gene	27200834	27201473	-	ID=ENSG00000214973.3;gene_id=ENSG00000214973.3;gene_type=processed_pseudogene;gene_status=KNOWN;gene_name=CHCHD3P3;level=1;tag=pseudo_consens;havana_gene=OTTHUMG00000004279.1	163	150	186.333	98.5	91.3333	122.333	134.5	124	143.833	134.859	-0.284656	0.153732	-1.85164	0.0640782	0.176232	ENSG00000214973.3	CHCHD3P3
sense	chr1	HAVANA	gene	27206930	27207796	+	ID=ENSG00000225159.1;gene_id=ENSG00000225159.1;gene_type=processed_pseudogene;gene_status=KNOWN;gene_name=NPM1P39;level=1;tag=pseudo_consens;havana_gene=OTTHUMG00000004280.1	416.387	398.779	399.364	272.787	264.099	291.621	383.761	382.247	361.102	351.3	-0.35338	0.0918866	-3.84583	0.000120144	0.000793562	ENSG00000225159.1	NPM1P39
sense	chr1	HAVANA	gene	27211265	27211484	+	ID=ENSG00000225990.2;gene_id=ENSG00000225990.2;gene_type=processed_pseudogene;gene_status=KNOWN;gene_name=SNRPEP7;level=1;tag=pseudo_consens;havana_gene=OTTHUMG00000004281.2	9	4.5	4.5	2.5	3	5.5	2	6.5	4.5	4.43914	-0.039142	0.670448	-0.0583819	0.953444	0.982084	ENSG00000225990.2	SNRPEP7
sense	chr1	HAVANA	gene	27229106	27234352	-	ID=ENSG00000224311.1;gene_id=ENSG00000224311.1;gene_type=antisense;gene_status=NOVEL;gene_name=RP11-40H20.4;level=2;havana_gene=OTTHUMG00000004413.2	0.0264232	0.617009	0.563209	0.0457603	0.132388	1.08998	0.0481199	1.14331	0.118852	0.443124	0.018155	0.808884	0.0224445	0.982093	NA	ENSG00000224311.1	RP11-40H20.4
sense	chr1	HAVANA	gene	27234516	27308633	+	ID=ENSG00000142784.14;gene_id=ENSG00000142784.14;gene_type=protein_coding;gene_status=KNOWN;gene_name=WDTC1;level=2;havana_gene=OTTHUMG00000004273.6	185.685	150.722	192.131	507.501	468.893	552.413	396.535	363.523	344.86	343.076	0.554097	0.0904358	6.12696	8.95728e-10	1.39668e-08	ENSG00000142784.14	WDTC1
sense	chr1	ENSEMBL	gene	27255464	27255567	-	ID=ENSG00000252098.1;gene_id=ENSG00000252098.1;gene_type=misc_RNA;gene_status=NOVEL;gene_name=Y_RNA;level=3	0	0	0	0	0	0	0	0	0	0	NA	NA	NA	NA	NA	ENSG00000252098.1	Y_RNA
sense	chr1	HAVANA	gene	27311240	27311838	+	ID=ENSG00000243659.1;gene_id=ENSG00000243659.1;gene_type=processed_pseudogene;gene_status=KNOWN;gene_name=RP11-4K3__A.3;level=1;tag=pseudo_consens;havana_gene=OTTHUMG00000004409.1	0.833333	1.27112	1.08333	0.916667	1	2.01502	1.67544	1.09304	1.09364	1.19622	0.0500968	0.853455	0.0586988	0.953192	NA	ENSG00000243659.1	RP11-4K3__A.3
sense	chr1	HAVANA	gene	27322145	27336400	+	ID=ENSG00000186501.13;gene_id=ENSG00000186501.13;gene_type=protein_coding;gene_status=KNOWN;gene_name=TMEM222;level=2;tag=ncRNA_host;havana_gene=OTTHUMG00000004410.6	331.845	350.045	377.487	308.447	296.609	370.434	290.497	295.547	271.732	320.818	0.270185	0.0982397	2.75026	0.00595476	0.0249988	ENSG00000186501.13	TMEM222
sense	chr1	ENSEMBL	gene	27325219	27325325	+	ID=ENSG00000206888.1;gene_id=ENSG00000206888.1;gene_type=snRNA;gene_status=KNOWN;gene_name=RNU6-48P;level=3	1.17174	1.42775	1.06161	1.2317	1.17845	0.961782	2.03573	2.24145	1.51686	1.30287	-0.57195	0.84593	-0.67612	0.498965	NA	ENSG00000206888.1	RNU6-48P
sense	chr1	HAVANA	gene	27325329	27325796	+	ID=ENSG00000241547.1;gene_id=ENSG00000241547.1;gene_type=processed_pseudogene;gene_status=KNOWN;gene_name=RP11-4K3__A.5;level=1;tag=pseudo_consens;havana_gene=OTTHUMG00000004411.1	43.3833	43.7333	57.3917	77.0917	71.375	95.575	78.8917	73	72.7	66.8047	0.199387	0.193786	1.0289	0.303527	0.53334	ENSG00000241547.1	RP11-4K3__A.5
sense	chr1	ENSEMBL	gene	27325470	27325553	+	ID=ENSG00000281023.1;gene_id=ENSG00000281023.1;gene_type=miRNA;gene_status=NOVEL;gene_name=FO393419.1;level=3	39.5	37.8333	52.6667	71.6667	64.9167	85.8333	72.3333	67.4167	66.5	60.9146	0.197094	0.202396	0.973804	0.330154	0.562915	ENSG00000281023.1	FO393419.1
sense	chr1	HAVANA	gene	27342020	27353937	+	ID=ENSG00000142765.16;gene_id=ENSG00000142765.16;gene_type=protein_coding;gene_status=KNOWN;gene_name=SYTL1;level=2;havana_gene=OTTHUMG00000005770.10	4.14463	5.51773	3.04555	69.0992	87.1757	72.041	44.0952	44.0592	46.0652	40.3198	0.84728	0.242123	3.49938	0.000466342	0.00269217	ENSG00000142765.16	SYTL1
sense	chr1	HAVANA	gene	27355184	27366892	-	ID=ENSG00000142733.13;gene_id=ENSG00000142733.13;gene_type=protein_coding;gene_status=KNOWN;gene_name=MAP3K6;level=2;havana_gene=OTTHUMG00000004631.5	41	36	41.5	60	77	71	44	35.5	27	47.8963	1.03426	0.239284	4.32231	1.54402e-05	0.000124933	ENSG00000142733.13	MAP3K6
sense	chr1	HAVANA	gene	27369112	27374824	-	ID=ENSG00000142748.11;gene_id=ENSG00000142748.11;gene_type=protein_coding;gene_status=KNOWN;gene_name=FCN3;level=2;havana_gene=OTTHUMG00000005722.2	0.682222	0.100467	0.0208874	0.149596	0.0242424	0.118295	0.041151	1.06831	0.0499	0.2181	-0.394564	0.659548	-0.598234	0.549684	NA	ENSG00000142748.11	FCN3
sense	chr1	HAVANA	gene	27379176	27383380	-	ID=ENSG00000174950.9;gene_id=ENSG00000174950.9;gene_type=protein_coding;gene_status=KNOWN;gene_name=CD164L2;level=2;havana_gene=OTTHUMG00000003395.4	0	0	0	0	0	0	0	0	0	0	NA	NA	NA	NA	NA	ENSG00000174950.9	CD164L2
sense	chr1	HAVANA	gene	27389468	27390145	+	ID=ENSG00000231207.1;gene_id=ENSG00000231207.1;gene_type=processed_pseudogene;gene_status=KNOWN;gene_name=RP1-144C9.2;level=2;havana_gene=OTTHUMG00000003396.1	0.010101	0	0.00606061	0	0.00606061	0	0.0199495	0.00543478	0	0	NA	NA	NA	NA	NA	ENSG00000231207.1	RP1-144C9.2
sense	chr1	HAVANA	gene	27392644	27395814	+	ID=ENSG00000181773.6;gene_id=ENSG00000181773.6;gene_type=protein_coding;gene_status=KNOWN;gene_name=GPR3;level=2;havana_gene=OTTHUMG00000003397.2	8	9	6	2	5	6	2	3	3	4.98966	0.62194	0.663037	0.938017	0.348236	0.581053	ENSG00000181773.6	GPR3
sense	chr1	HAVANA	gene	27404226	27490158	-	ID=ENSG00000158195.9;gene_id=ENSG00000158195.9;gene_type=protein_coding;gene_status=KNOWN;gene_name=WASF2;level=2;havana_gene=OTTHUMG00000003393.3	928.696	816.389	892.54	1036.53	1003.61	1165.27	989.163	1032.45	982.578	973.074	0.180695	0.0610859	2.95804	0.00309599	0.0142668	ENSG00000158195.9	WASF2
sense	chr1	HAVANA	gene	27457198	27459582	+	ID=ENSG00000241169.1;gene_id=ENSG00000241169.1;gene_type=lincRNA;gene_status=NOVEL;gene_name=RP4-752I6.1;level=2;havana_gene=OTTHUMG00000003394.2	0	1	0	0.00793651	0.0263158	1.02332	0	0.00621118	0	0.223127	0.415784	0.663743	0.626423	0.531037	NA	ENSG00000241169.1	RP4-752I6.1
sense	chr1	HAVANA	gene	27525805	27530561	+	ID=ENSG00000237429.1;gene_id=ENSG00000237429.1;gene_type=antisense;gene_status=NOVEL;gene_name=RP1-159A19.4;level=2;havana_gene=OTTHUMG00000003517.1	1.07692	0	0	1	3	0.0526316	0	0	0	0.574756	1.34526	0.826307	1.62803	0.103518	NA	ENSG00000237429.1	RP1-159A19.4
sense	chr1	HAVANA	gene	27534035	27604431	-	ID=ENSG00000126705.12;gene_id=ENSG00000126705.12;gene_type=protein_coding;gene_status=KNOWN;gene_name=AHDC1;level=2;havana_gene=OTTHUMG00000003398.4	33.1027	29.1546	43.3119	58.7058	75.7429	75.5714	154.178	118.881	122.326	76.045	-0.805611	0.18854	-4.2729	1.92948e-05	0.000152737	ENSG00000126705.12	AHDC1
sense	chr1	HAVANA	gene	27612064	27635277	-	ID=ENSG00000000938.11;gene_id=ENSG00000000938.11;gene_type=protein_coding;gene_status=KNOWN;gene_name=FGR;level=2;havana_gene=OTTHUMG00000003516.1	328.069	313.09	282.055	93.1616	87.1741	107.343	283.91	273.35	292.258	228.958	-1.46977	0.129007	-11.3929	4.53669e-30	2.81109e-28	ENSG00000000938.11	FGR
sense	chr1	HAVANA	gene	27649419	27649610	+	ID=ENSG00000235912.1;gene_id=ENSG00000235912.1;gene_type=processed_pseudogene;gene_status=KNOWN;gene_name=RP1-159A19.3;level=2;havana_gene=OTTHUMG00000003515.1	102.267	107.3	91.4667	145.3	135.776	142.7	171.917	170.45	180.776	135.954	-0.213667	0.138801	-1.53938	0.123712	0.288969	ENSG00000235912.1	RP1-159A19.3
sense	chr1	HAVANA	gene	27660328	27662722	-	ID=ENSG00000233975.1;gene_id=ENSG00000233975.1;gene_type=lincRNA;gene_status=NOVEL;gene_name=RP11-288L9.1;level=2;havana_gene=OTTHUMG00000003519.1	0	0	0.2	0.0769231	0.0909091	0.0769231	0	1	2	0.317033	-1.07007	0.735008	-1.45586	0.145431	NA	ENSG00000233975.1	RP11-288L9.1
sense	chr1	HAVANA	gene	27666061	27672218	-	ID=ENSG00000126709.13;gene_id=ENSG00000126709.13;gene_type=protein_coding;gene_status=KNOWN;gene_name=IFI6;level=2;havana_gene=OTTHUMG00000003518.1	23.008	26.5062	36.04	139.667	103.037	121	36	31	37	60.6811	1.86593	0.223403	8.35229	6.69515e-17	2.13561e-15	ENSG00000126709.13	IFI6
sense	chr1	HAVANA	gene	27669468	27703063	+	ID=ENSG00000225886.2;gene_id=ENSG00000225886.2;gene_type=antisense;gene_status=NOVEL;gene_name=RP11-288L9.4;level=2;tag=ncRNA_host;havana_gene=OTTHUMG00000042107.2	0.140444	1.17281	2.31754	5.81264	1.91653	3.46356	3.3253	3.11366	3.6841	2.59271	0.174161	0.740048	0.235337	0.813947	NA	ENSG00000225886.2	RP11-288L9.4
sense	chr1	ENSEMBL	gene	27675603	27675709	-	ID=ENSG00000206767.1;gene_id=ENSG00000206767.1;gene_type=snRNA;gene_status=KNOWN;gene_name=RNU6-949P;level=3	0	0	0	0	0	0	0	0	0	0	NA	NA	NA	NA	NA	ENSG00000206767.1	RNU6-949P
sense	chr1	HAVANA	gene	27686810	27687471	-	ID=ENSG00000226662.2;gene_id=ENSG00000226662.2;gene_type=processed_pseudogene;gene_status=KNOWN;gene_name=CHMP1AP1;level=1;tag=pseudo_consens;havana_gene=OTTHUMG00000003514.3	8	6	1	5	10	5	11	5	6	6.25221	-0.0281897	0.587903	-0.0479495	0.961756	0.984751	ENSG00000226662.2	CHMP1AP1
sense	chr1	ENSEMBL	gene	27693731	27693835	+	ID=ENSG00000207095.1;gene_id=ENSG00000207095.1;gene_type=snRNA;gene_status=KNOWN;gene_name=RNU6-424P;level=3	0	0	0	0	0	0	0	0	0	0	NA	NA	NA	NA	NA	ENSG00000207095.1	RNU6-424P
sense	chr1	HAVANA	gene	27725979	27763122	+	ID=ENSG00000009780.14;gene_id=ENSG00000009780.14;gene_type=protein_coding;gene_status=KNOWN;gene_name=FAM76A;level=1;havana_gene=OTTHUMG00000003729.3	43.5119	58.5302	51.7727	55.6996	58.5494	78.9199	57.8623	64.0024	39.3726	56.0289	0.352431	0.223676	1.57563	0.115111	0.274059	ENSG00000009780.14	FAM76A
sense	chr1	HAVANA	gene	27739091	27739439	+	ID=ENSG00000231344.1;gene_id=ENSG00000231344.1;gene_type=processed_pseudogene;gene_status=KNOWN;gene_name=RP3-426I6.2;level=1;tag=pseudo_consens;havana_gene=OTTHUMG00000003731.1	6.75	5.5	2.75	2.75	1.5	2.5	1	2.5	1	3.08822	0.605222	0.770697	0.785291	0.432283	NA	ENSG00000231344.1	RP3-426I6.2
sense	chr1	HAVANA	gene	27739954	27740629	+	ID=ENSG00000230833.1;gene_id=ENSG00000230833.1;gene_type=processed_pseudogene;gene_status=KNOWN;gene_name=RPEP3;level=1;tag=pseudo_consens;havana_gene=OTTHUMG00000003733.1	1	0.5	1.25	1	1	1	0	2.5	1	0.874351	0.045506	0.871106	0.0522393	0.958338	NA	ENSG00000230833.1	RPEP3
sense	chr1	HAVANA	gene	27773183	27824452	+	ID=ENSG00000117758.12;gene_id=ENSG00000117758.12;gene_type=protein_coding;gene_status=KNOWN;gene_name=STX12;level=2;tag=ncRNA_host;havana_gene=OTTHUMG00000003730.2	98.1984	97.1637	102.6	71.7827	56.3014	58.3448	70.7283	81.0235	53.4279	76.9289	-0.0455845	0.199386	-0.228625	0.81916	0.920848	ENSG00000117758.12	STX12
sense	chr1	HAVANA	gene	27773858	27774041	+	ID=ENSG00000269971.1;gene_id=ENSG00000269971.1;gene_type=sense_intronic;gene_status=NOVEL;gene_name=RP3-426I6.5;level=2;havana_gene=OTTHUMG00000183954.1	0	0	0	0	0.5	0	0	0	0.5	0	NA	NA	NA	NA	NA	ENSG00000269971.1	RP3-426I6.5
sense	chr1	ENSEMBL	gene	27809701	27809788	+	ID=ENSG00000276889.1;gene_id=ENSG00000276889.1;gene_type=miRNA;gene_status=NOVEL;gene_name=AL020997.1;level=3	0.00505051	0.008	0.0227273	0.502618	0	0.00520833	0.005	0	0.00899919	0.110486	0.44575	0.532058	0.837785	0.402151	NA	ENSG00000276889.1	AL020997.1
sense	chr1	HAVANA	gene	27819983	27820341	+	ID=ENSG00000270031.1;gene_id=ENSG00000270031.1;gene_type=sense_intronic;gene_status=NOVEL;gene_name=RP3-426I6.6;level=2;havana_gene=OTTHUMG00000183955.1	0	0	0	0	0	0.5	0	0	0	0	NA	NA	NA	NA	NA	ENSG00000270031.1	RP3-426I6.6
sense	chr1	ENSEMBL	gene	27824538	27824643	+	ID=ENSG00000223062.1;gene_id=ENSG00000223062.1;gene_type=snRNA;gene_status=KNOWN;gene_name=RNU6-1245P;level=3	0	0	0	0	0	0	0	0	0	0	NA	NA	NA	NA	NA	ENSG00000223062.1	RNU6-1245P
sense	chr1	HAVANA	gene	27830778	27851676	+	ID=ENSG00000117751.16;gene_id=ENSG00000117751.16;gene_type=protein_coding;gene_status=KNOWN;gene_name=PPP1R8;level=1;havana_gene=OTTHUMG00000003734.3	488.993	376.332	434.283	369.427	342.011	391.292	484.55	420.595	383.486	407.347	-0.135602	0.0953632	-1.42196	0.155039	0.33927	ENSG00000117751.16	PPP1R8
sense	chr1	ENSEMBL	gene	27834401	27834566	+	ID=ENSG00000252947.1;gene_id=ENSG00000252947.1;gene_type=scaRNA;gene_status=KNOWN;gene_name=SCARNA1;level=3	0	0	0	1	0	0	1.5	0.5	0.5	0.309221	-0.272267	0.741271	-0.367297	0.713397	NA	ENSG00000252947.1	SCARNA1
sense	chr1	ENSEMBL	gene	27850574	27850744	-	ID=ENSG00000278868.1;gene_id=ENSG00000278868.1;gene_type=protein_coding;gene_status=KNOWN;gene_name=AL109927.1;level=3	44	35	34	35	31	28	37.5	32	33	34.3744	-0.0386708	0.276619	-0.139798	0.88882	0.95762	ENSG00000278868.1	AL109927.1
sense	chr1	HAVANA	gene	27872543	27886685	+	ID=ENSG00000130775.14;gene_id=ENSG00000130775.14;gene_type=protein_coding;gene_status=KNOWN;gene_name=THEMIS2;level=2;havana_gene=OTTHUMG00000003735.4	292.584	213.133	205.873	72.2037	72.0531	77.8434	33.74	48.0917	41.3892	121.993	0.923483	0.203248	4.54362	5.5296e-06	4.88383e-05	ENSG00000130775.14	THEMIS2
sense	chr1	HAVANA	gene	27891524	27914746	-	ID=ENSG00000117748.8;gene_id=ENSG00000117748.8;gene_type=protein_coding;gene_status=KNOWN;gene_name=RPA2;level=2;havana_gene=OTTHUMG00000003915.3	472.131	482.542	490.001	650.261	601.226	717.387	648.52	705.187	592.789	586.656	0.103695	0.0723387	1.43347	0.151725	0.333896	ENSG00000117748.8	RPA2
sense	chr1	HAVANA	gene	27934993	27959157	+	ID=ENSG00000130768.13;gene_id=ENSG00000130768.13;gene_type=protein_coding;gene_status=KNOWN;gene_name=SMPDL3B;level=2;havana_gene=OTTHUMG00000003910.2	229.144	223.041	183.541	34.0549	41.0256	41.552	54.5686	41.9037	43.3913	103.268	-0.16506	0.215411	-0.766256	0.443524	0.672334	ENSG00000130768.13	SMPDL3B
sense	chr1	HAVANA	gene	27938875	27960193	-	ID=ENSG00000227050.1;gene_id=ENSG00000227050.1;gene_type=antisense;gene_status=NOVEL;gene_name=RP11-460I13.2;level=2;havana_gene=OTTHUMG00000003911.1	195.213	197.102	205.089	42.1579	45.1175	35.0925	48.0901	36.2527	34.0715	96.9795	0.138867	0.219517	0.632603	0.526993	0.741533	ENSG00000227050.1	RP11-460I13.2
sense	chr1	HAVANA	gene	27959462	27968096	+	ID=ENSG00000158156.7;gene_id=ENSG00000158156.7;gene_type=protein_coding;gene_status=KNOWN;gene_name=XKR8;level=2;havana_gene=OTTHUMG00000003912.1	134.667	141.5	140.892	85.8333	82.3333	91.5056	69	52.5	57.5	96.7705	0.619317	0.181411	3.41388	0.00064044	0.00358719	ENSG00000158156.7	XKR8
sense	chr1	HAVANA	gene	27970344	28088696	-	ID=ENSG00000158161.14;gene_id=ENSG00000158161.14;gene_type=protein_coding;gene_status=KNOWN;gene_name=EYA3;level=2;tag=ncRNA_host;havana_gene=OTTHUMG00000003916.1	362.793	342.039	338.853	290.409	248.577	276.607	427.082	424.784	390.303	341.266	-0.515147	0.0934071	-5.51508	3.48627e-08	4.33173e-07	ENSG00000158161.14	EYA3
sense	chr1	HAVANA	gene	27990158	27990524	-	ID=ENSG00000238231.2;gene_id=ENSG00000238231.2;gene_type=processed_pseudogene;gene_status=KNOWN;gene_name=RP11-460I13.6;level=1;tag=pseudo_consens;havana_gene=OTTHUMG00000003914.2	0	0.5	0	0	0	0	0	0	0.5	0	NA	NA	NA	NA	NA	ENSG00000238231.2	RP11-460I13.6
sense	chr1	ENSEMBL	gene	28001639	28001894	-	ID=ENSG00000281570.1;gene_id=ENSG00000281570.1;gene_type=misc_RNA;gene_status=NOVEL;gene_name=Metazoa_SRP;level=3	0.0454545	0	0	0	0	0	0	0	0	0	NA	NA	NA	NA	NA	ENSG00000281570.1	Metazoa_SRP
sense	chr1	ENSEMBL	gene	28031884	28032180	-	ID=ENSG00000240750.3;gene_id=ENSG00000240750.3;gene_type=misc_RNA;gene_status=KNOWN;gene_name=RN7SL559P;level=3	0	0	0	0.5	0	0	0	0	0	0	NA	NA	NA	NA	NA	ENSG00000240750.3	RN7SL559P
sense	chr1	ENSEMBL	gene	28091276	28091381	+	ID=ENSG00000280526.1;gene_id=ENSG00000280526.1;gene_type=miRNA;gene_status=NOVEL;gene_name=AL137792.1;level=3	0	0	0	0	0	0	0	0	0	0	NA	NA	NA	NA	NA	ENSG00000280526.1	AL137792.1
sense	chr1	HAVANA	gene	28095742	28096422	-	ID=ENSG00000228589.3;gene_id=ENSG00000228589.3;gene_type=processed_pseudogene;gene_status=KNOWN;gene_name=SPCS2P4;level=2;havana_gene=OTTHUMG00000003917.1	675.667	660.833	589.167	176.167	162.667	161.833	152	173	134	332.383	0.216621	0.119851	1.80742	0.0706975	0.189667	ENSG00000228589.3	SPCS2P4
sense	chr1	HAVANA	gene	28109739	28110298	+	ID=ENSG00000228943.1;gene_id=ENSG00000228943.1;gene_type=processed_pseudogene;gene_status=KNOWN;gene_name=RP5-1053E7.2;level=1;tag=pseudo_consens;havana_gene=OTTHUMG00000003951.1	0	0	0	0	0	0	0	0	0	0	NA	NA	NA	NA	NA	ENSG00000228943.1	RP5-1053E7.2
sense	chr1	HAVANA	gene	28120449	28121321	-	ID=ENSG00000214812.3;gene_id=ENSG00000214812.3;gene_type=processed_pseudogene;gene_status=KNOWN;gene_name=RP5-1053E7.3;level=1;tag=pseudo_consens;havana_gene=OTTHUMG00000003952.2	14.0902	19.2447	22.8407	32.1765	32.3333	30.9008	24.5591	29.546	37.5391	26.7111	0.112038	0.303744	0.368857	0.712234	0.864558	ENSG00000214812.3	RP5-1053E7.3
sense	chr1	ENSEMBL	gene	28142737	28142841	-	ID=ENSG00000253005.1;gene_id=ENSG00000253005.1;gene_type=snRNA;gene_status=KNOWN;gene_name=RNU6-176P;level=3	0	0	0	0	0	0	0	0	0	0	NA	NA	NA	NA	NA	ENSG00000253005.1	RNU6-176P
sense	chr1	HAVANA	gene	28147166	28193936	-	ID=ENSG00000169403.10;gene_id=ENSG00000169403.10;gene_type=protein_coding;gene_status=KNOWN;gene_name=PTAFR;level=2;havana_gene=OTTHUMG00000003953.1	5.82306	13.369	4.40231	19.2996	19.0274	22.9979	18.5599	21.0632	22.5683	15.8833	0.0348992	0.376934	0.0925871	0.926232	0.970947	ENSG00000169403.10	PTAFR
sense	chr1	HAVANA	gene	28199456	28233025	-	ID=ENSG00000126698.9;gene_id=ENSG00000126698.9;gene_type=protein_coding;gene_status=KNOWN;gene_name=DNAJC8;level=1;havana_gene=OTTHUMG00000003538.3	574.558	481.819	479.814	433.636	417.33	483.852	414.348	440.548	364.508	454.179	0.218539	0.0874695	2.49846	0.0124734	0.046449	ENSG00000126698.9	DNAJC8
sense	chr1	HAVANA	gene	28236109	28246906	+	ID=ENSG00000130770.16;gene_id=ENSG00000130770.16;gene_type=protein_coding;gene_status=KNOWN;gene_name=ATPIF1;level=1;havana_gene=OTTHUMG00000003533.2	664.443	625.085	612.197	844.979	749.122	969.504	820.501	788.882	749.51	748.115	0.205192	0.067596	3.03556	0.00240089	0.011423	ENSG00000130770.16	ATPIF1
sense	chr1	HAVANA	gene	28239509	28241453	-	ID=ENSG00000270605.1;gene_id=ENSG00000270605.1;gene_type=antisense;gene_status=NOVEL;gene_name=RP5-1092A3.4;level=2;havana_gene=OTTHUMG00000185161.1	6.7086	9.35088	9.26035	11.3196	14.7756	13.4566	9.05263	15.6097	10.1854	10.8479	0.232496	0.448519	0.518364	0.604205	0.796831	ENSG00000270605.1	RP5-1092A3.4
sense	chr1	HAVANA	gene	28247144	28247568	+	ID=ENSG00000271398.1;gene_id=ENSG00000271398.1;gene_type=lincRNA;gene_status=NOVEL;gene_name=RP5-1092A3.5;level=2;havana_gene=OTTHUMG00000185179.1	0	0	0	0	0	0	0	0	0	0	NA	NA	NA	NA	NA	ENSG00000271398.1	RP5-1092A3.5
sense	chr1	HAVANA	gene	28259527	28282491	+	ID=ENSG00000130766.4;gene_id=ENSG00000130766.4;gene_type=protein_coding;gene_status=KNOWN;gene_name=SESN2;level=2;havana_gene=OTTHUMG00000003532.1	110.114	125.791	131.218	207.616	222.142	221.823	343.12	312.291	288.176	211.736	-0.439409	0.112828	-3.8945	9.83995e-05	0.000664736	ENSG00000130766.4	SESN2
sense	chr1	HAVANA	gene	28329002	28335967	+	ID=ENSG00000130772.12;gene_id=ENSG00000130772.12;gene_type=protein_coding;gene_status=KNOWN;gene_name=MED18;level=2;havana_gene=OTTHUMG00000003537.2	101.302	103.493	103.742	156.404	148.799	174.765	175.791	175.54	177.821	143.558	-0.0560904	0.131829	-0.425477	0.670489	0.84044	ENSG00000130772.12	MED18
sense	chr1	HAVANA	gene	28369603	28500369	+	ID=ENSG00000204138.11;gene_id=ENSG00000204138.11;gene_type=protein_coding;gene_status=KNOWN;gene_name=PHACTR4;level=2;tag=ncRNA_host;havana_gene=OTTHUMG00000003541.5	474.107	469.933	469.5	331.483	322.895	367.696	274.686	304.325	249.628	365.442	0.389862	0.0935017	4.16957	3.05174e-05	0.000230429	ENSG00000204138.11	PHACTR4
sense	chr1	ENSEMBL	gene	28422555	28422655	-	ID=ENSG00000206779.1;gene_id=ENSG00000206779.1;gene_type=misc_RNA;gene_status=NOVEL;gene_name=Y_RNA;level=3	0	0	0	0	0	0	0	0	0	0	NA	NA	NA	NA	NA	ENSG00000206779.1	Y_RNA
sense	chr1	HAVANA	gene	28453541	28453934	+	ID=ENSG00000229820.2;gene_id=ENSG00000229820.2;gene_type=processed_pseudogene;gene_status=KNOWN;gene_name=RP1-308E4.1;level=1;tag=pseudo_consens;havana_gene=OTTHUMG00000043619.2	6.125	5.5	7.5	6	5.58333	5.83333	9.33333	6	3.66667	6.29105	0.0168136	0.5699	0.0295027	0.976464	0.990839	ENSG00000229820.2	RP1-308E4.1
sense	chr1	ENSEMBL	gene	28481362	28481480	+	ID=ENSG00000221216.1;gene_id=ENSG00000221216.1;gene_type=snRNA;gene_status=KNOWN;gene_name=RNU6ATAC27P;level=3	0	0	0	0	0	0	0	0	0	0	NA	NA	NA	NA	NA	ENSG00000221216.1	RNU6ATAC27P
sense	chr1	HAVANA	gene	28505943	28539300	+	ID=ENSG00000180198.14;gene_id=ENSG00000180198.14;gene_type=protein_coding;gene_status=KNOWN;gene_name=RCC1;level=1;tag=ncRNA_host;havana_gene=OTTHUMG00000003645.10	2266.54	2137.8	2432.05	745.583	608.56	783.966	1236.82	1170.95	1177.71	1419.28	-0.658703	0.0664476	-9.91311	3.65084e-23	1.70891e-21	ENSG00000180198.14	RCC1
sense	chr1	HAVANA	gene	28505980	28510892	+	ID=ENSG00000242125.3;gene_id=ENSG00000242125.3;gene_type=sense_intronic;gene_status=KNOWN;gene_name=SNHG3;level=2;tag=ncRNA_host;havana_gene=OTTHUMG00000003657.2	346.443	351.249	336.854	141.418	126.712	140.374	185.121	215.073	204.623	230.494	-0.477912	0.123135	-3.8812	0.000103942	0.000698599	ENSG00000242125.3	SNHG3
sense	chr1	ENSEMBL	gene	28507366	28507571	+	ID=ENSG00000274266.1;gene_id=ENSG00000274266.1;gene_type=snoRNA;gene_status=KNOWN;gene_name=SNORA73A;level=3	8.83333	5.66667	8.66667	3.16667	2.66667	1.66667	1	3.66667	3	4.57689	0.0724863	0.696884	0.104015	0.917158	0.967764	ENSG00000274266.1	SNORA73A
sense	chr1	ENSEMBL	gene	28508559	28508762	+	ID=ENSG00000200087.1;gene_id=ENSG00000200087.1;gene_type=snoRNA;gene_status=KNOWN;gene_name=SNORA73B;level=3	9.5	6.33333	6.5	1.5	2	2.66667	1.33333	1.33333	1.66667	3.80248	0.596778	0.75418	0.791293	0.428773	0.658618	ENSG00000200087.1	SNORA73B
sense	chr1	HAVANA	gene	28526318	28527227	-	ID=ENSG00000231468.2;gene_id=ENSG00000231468.2;gene_type=processed_pseudogene;gene_status=KNOWN;gene_name=PRDX3P2;level=1;tag=pseudo_consens;havana_gene=OTTHUMG00000003652.2	40.5086	46.5	42.2608	33	27.5	31	30.3472	39.5102	32.5	35.9489	-0.0578683	0.273499	-0.211585	0.832431	0.92857	ENSG00000231468.2	PRDX3P2
sense	chr1	HAVANA	gene	28544460	28546542	+	ID=ENSG00000279443.1;gene_id=ENSG00000279443.1;gene_type=TEC;gene_status=KNOWN;gene_name=RP4-669K10.8;level=2;havana_gene=OTTHUMG00000175791.1	9.58333	11.5	14.2218	16.6429	21.6227	21.8718	53.0859	56.8833	51.6	27.5831	-1.28631	0.296552	-4.33756	1.44074e-05	0.000117119	ENSG00000279443.1	RP4-669K10.8
sense	chr1	HAVANA	gene	28553085	28578545	+	ID=ENSG00000180098.8;gene_id=ENSG00000180098.8;gene_type=protein_coding;gene_status=KNOWN;gene_name=TRNAU1AP;level=2;havana_gene=OTTHUMG00000003653.2	162.164	181.938	199.657	277.823	246.554	326.008	185.57	214.521	216.172	221.049	0.544431	0.119853	4.54248	5.55956e-06	4.90664e-05	ENSG00000180098.8	TRNAU1AP
sense	chr1	HAVANA	gene	28578538	28582983	-	ID=ENSG00000197989.12;gene_id=ENSG00000197989.12;gene_type=antisense;gene_status=KNOWN;gene_name=SNHG12;level=2;tag=ncRNA_host;havana_gene=OTTHUMG00000003654.2	201.353	202.667	196.852	131.306	113.684	141.783	178.701	164.081	137.667	163.252	-0.2229	0.134927	-1.652	0.098534	0.244192	ENSG00000197989.12	SNHG12
sense	chr1	ENSEMBL	gene	28578749	28578822	-	ID=ENSG00000221539.1;gene_id=ENSG00000221539.1;gene_type=snoRNA;gene_status=KNOWN;gene_name=SNORD99;level=3	0	0.5	0.5	1	0.5	0.5	2.5	1	0.5	0.40921	-0.559304	0.804064	-0.695596	0.486682	NA	ENSG00000221539.1	SNORD99
sense	chr1	ENSEMBL	gene	28579764	28579893	-	ID=ENSG00000278274.1;gene_id=ENSG00000278274.1;gene_type=snoRNA;gene_status=KNOWN;gene_name=SNORA61;level=3	13	15.5	9.5	7	4	9	9.5	9.5	11	10.0148	-0.497826	0.496023	-1.00363	0.315555	0.546864	ENSG00000278274.1	SNORA61
sense	chr1	ENSEMBL	gene	28580381	28580512	-	ID=ENSG00000273544.1;gene_id=ENSG00000273544.1;gene_type=snoRNA;gene_status=KNOWN;gene_name=SNORA44;level=3	1.5	6.5	2.5	2.25	0	1.5	3.5	1.5	0.5	2.22598	-0.304149	0.817934	-0.37185	0.710004	NA	ENSG00000273544.1	SNORA44
sense	chr1	ENSEMBL	gene	28580920	28581056	-	ID=ENSG00000274582.1;gene_id=ENSG00000274582.1;gene_type=snoRNA;gene_status=NOVEL;gene_name=SNORA16A;level=3	6.33333	5.66667	4.33333	3.33333	2.66667	5	4.16667	4.33333	3.66667	4.33473	-0.0347025	0.657588	-0.0527723	0.957913	0.984036	ENSG00000274582.1	SNORA16A
sense	chr1	ENSEMBL	gene	28580920	28581054	-	ID=ENSG00000280498.1;gene_id=ENSG00000280498.1;gene_type=snoRNA;gene_status=KNOWN;gene_name=SNORA16A;level=3	6.33333	5.66667	4.33333	3.33333	2.66667	5	4.16667	4.33333	3.66667	4.33473	-0.0347025	0.657588	-0.0527723	0.957913	0.984036	ENSG00000280498.1	SNORA16A
sense	chr1	HAVANA	gene	28589323	28643085	-	ID=ENSG00000120656.10;gene_id=ENSG00000120656.10;gene_type=protein_coding;gene_status=KNOWN;gene_name=TAF12;level=2;havana_gene=OTTHUMG00000003655.1	225.88	190.756	200.06	206.581	240.133	250.604	183.631	245.336	204.22	214.906	0.228575	0.124086	1.84207	0.0654652	0.179443	ENSG00000120656.10	TAF12
sense	chr1	HAVANA	gene	28592200	28595443	+	ID=ENSG00000188060.6;gene_id=ENSG00000188060.6;gene_type=protein_coding;gene_status=KNOWN;gene_name=RAB42;level=2;havana_gene=OTTHUMG00000003656.1	6.57692	1.55953	3	21.5349	26.5481	24.4503	24.5844	24.1037	17.5249	16.2574	0.210947	0.362367	0.582137	0.560474	0.766703	ENSG00000188060.6	RAB42
sense	chr1	HAVANA	gene	28643228	28648581	+	ID=ENSG00000229388.1;gene_id=ENSG00000229388.1;gene_type=lincRNA;gene_status=NOVEL;gene_name=RP11-442N24__B.1;level=1;havana_gene=OTTHUMG00000003649.1	5.15549	8.00758	5.05263	5.13013	2.15076	4.05588	12.0925	9.10831	11.0085	6.63742	-1.26975	0.57543	-2.20661	0.0273415	0.0890079	ENSG00000229388.1	RP11-442N24__B.1
sense	chr1	ENSEMBL	gene	28648600	28648733	+	ID=ENSG00000274978.1;gene_id=ENSG00000274978.1;gene_type=snRNA;gene_status=KNOWN;gene_name=RNU11;level=3	0.5	1	0	0	0	0	0	0	0	0.121268	0.00737632	0.521684	0.0141394	0.988719	NA	ENSG00000274978.1	RNU11
sense	chr1	HAVANA	gene	28648600	28648730	+	ID=ENSG00000270103.3;gene_id=ENSG00000270103.3;gene_type=lincRNA;gene_status=KNOWN;gene_name=RNU11;level=2;havana_gene=OTTHUMG00000183994.1	0.5	1	0	0	0	0	0	0	0	0.121268	0.00737632	0.521684	0.0141394	0.988719	NA	ENSG00000270103.3	RNU11
sense	chr1	HAVANA	gene	28668732	28719353	+	ID=ENSG00000162419.11;gene_id=ENSG00000162419.11;gene_type=protein_coding;gene_status=KNOWN;gene_name=GMEB1;level=2;havana_gene=OTTHUMG00000003647.2	165.138	154.322	165.471	111.498	106.188	110.36	109.181	128.547	116.924	130.091	-0.0292457	0.150162	-0.19476	0.84558	0.935008	ENSG00000162419.11	GMEB1
sense	chr1	ENSEMBL	gene	28689665	28689794	+	ID=ENSG00000252777.1;gene_id=ENSG00000252777.1;gene_type=scaRNA;gene_status=NOVEL;gene_name=SCARNA24;level=3	0	0	0	0	0	0	0	0	0	0	NA	NA	NA	NA	NA	ENSG00000252777.1	SCARNA24
sense	chr1	HAVANA	gene	28736621	28769775	+	ID=ENSG00000198492.13;gene_id=ENSG00000198492.13;gene_type=protein_coding;gene_status=KNOWN;gene_name=YTHDF2;level=1;havana_gene=OTTHUMG00000003648.4	698.849	690.175	712.228	219.954	198.084	242.931	316.457	273.104	274.678	412.125	-0.297524	0.0978764	-3.03979	0.0023674	0.0112863	ENSG00000198492.13	YTHDF2
sense	chr1	HAVANA	gene	28812142	28871267	+	ID=ENSG00000116329.9;gene_id=ENSG00000116329.9;gene_type=protein_coding;gene_status=KNOWN;gene_name=OPRD1;level=2;havana_gene=OTTHUMG00000003646.2	3.02196	1.43171	1.15508	3.79487	4.11987	2.87591	5.49769	2.30499	2.35597	2.71853	0.307383	0.733119	0.419281	0.675011	NA	ENSG00000116329.9	OPRD1
sense	chr1	HAVANA	gene	28870483	28877336	-	ID=ENSG00000233427.1;gene_id=ENSG00000233427.1;gene_type=antisense;gene_status=NOVEL;gene_name=RP1-212P9.3;level=1;havana_gene=OTTHUMG00000003651.1	1.06455	1.20008	0.154889	0.668346	1.05412	0.718367	0.0750581	2.16687	1.66995	0.984133	-0.191661	0.868444	-0.220695	0.82533	NA	ENSG00000233427.1	RP1-212P9.3
sense	chr1	ENSEMBL	gene	28881726	28881835	-	ID=ENSG00000199756.1;gene_id=ENSG00000199756.1;gene_type=misc_RNA;gene_status=NOVEL;gene_name=Y_RNA;level=3	0	0	0	0	0	0	0	0	0	0	NA	NA	NA	NA	NA	ENSG00000199756.1	Y_RNA
sense	chr1	HAVANA	gene	28887091	29120046	+	ID=ENSG00000159023.17;gene_id=ENSG00000159023.17;gene_type=protein_coding;gene_status=KNOWN;gene_name=EPB41;level=2;tag=ncRNA_host;havana_gene=OTTHUMG00000003644.4	1515.4	1375.82	1472	1532.82	1501.33	1626.95	1926.97	1910.02	1758.5	1604.1	-0.174092	0.0493564	-3.52725	0.000419906	0.00244905	ENSG00000159023.17	EPB41
sense	chr1	HAVANA	gene	28982278	28982608	-	ID=ENSG00000225616.2;gene_id=ENSG00000225616.2;gene_type=processed_pseudogene;gene_status=KNOWN;gene_name=RP4-604A21.1;level=1;tag=pseudo_consens;havana_gene=OTTHUMG00000003659.2	1218.92	1110.17	1136.5	711.333	653.167	723.333	921.5	866	829	910.631	-0.237022	0.0640847	-3.69857	0.000216814	0.00136194	ENSG00000225616.2	RP4-604A21.1
sense	chr1	ENSEMBL	gene	28985710	28985810	+	ID=ENSG00000206704.1;gene_id=ENSG00000206704.1;gene_type=misc_RNA;gene_status=NOVEL;gene_name=Y_RNA;level=3	0	0	0	0	0	0	0	0	0	0	NA	NA	NA	NA	NA	ENSG00000206704.1	Y_RNA
sense	chr1	ENSEMBL	gene	29041199	29041480	+	ID=ENSG00000277958.1;gene_id=ENSG00000277958.1;gene_type=misc_RNA;gene_status=NOVEL;gene_name=Metazoa_SRP;level=3	0	0.0357143	0	0	0	0	0	0	0	0	NA	NA	NA	NA	NA	ENSG00000277958.1	Metazoa_SRP
sense	chr1	HAVANA	gene	29119428	29123935	-	ID=ENSG00000253304.1;gene_id=ENSG00000253304.1;gene_type=protein_coding;gene_status=KNOWN;gene_name=TMEM200B;level=2;havana_gene=OTTHUMG00000003658.3	139	126	109	143	115	126	174	207.5	159.5	142.132	-0.403242	0.144712	-2.78652	0.00532768	0.0226914	ENSG00000253304.1	TMEM200B
sense	chr1	HAVANA	gene	29144494	29146994	-	ID=ENSG00000225750.1;gene_id=ENSG00000225750.1;gene_type=lincRNA;gene_status=NOVEL;gene_name=RP11-242O24.3;level=2;havana_gene=OTTHUMG00000003643.1	0.131939	0.0312766	0.0591033	0.0541722	1.5322	1.12558	2.07562	1.04545	1.02681	0.739878	-0.181977	0.870338	-0.209087	0.83438	NA	ENSG00000225750.1	RP11-242O24.3
sense	chr1	HAVANA	gene	29147743	29181987	-	ID=ENSG00000116350.14;gene_id=ENSG00000116350.14;gene_type=protein_coding;gene_status=KNOWN;gene_name=SRSF4;level=2;tag=ncRNA_host;havana_gene=OTTHUMG00000003663.4	1123.76	1000.64	1149.06	633.788	698.791	716.274	644.965	670.838	507.002	801.873	0.261217	0.0794538	3.28765	0.00101026	0.00537324	ENSG00000116350.14	SRSF4
sense	chr1	ENSEMBL	gene	29171285	29171453	-	ID=ENSG00000277916.1;gene_id=ENSG00000277916.1;gene_type=misc_RNA;gene_status=NOVEL;gene_name=uc_338;level=3	0.5	1	1	0.5	1	0.5	1	1.5	0.5	0.656007	-0.552278	0.85745	-0.644094	0.519515	NA	ENSG00000277916.1	uc_338
sense	chr1	HAVANA	gene	29192873	29230942	-	ID=ENSG00000116353.14;gene_id=ENSG00000116353.14;gene_type=protein_coding;gene_status=KNOWN;gene_name=MECR;level=2;havana_gene=OTTHUMG00000059082.4	296.818	306.843	349.991	85.4363	67.41	107.423	133.385	122.388	116.981	180.443	-0.433186	0.151528	-2.85879	0.00425259	0.0186101	ENSG00000116353.14	MECR
sense	chr1	HAVANA	gene	29223933	29224816	+	ID=ENSG00000237934.1;gene_id=ENSG00000237934.1;gene_type=antisense;gene_status=NOVEL;gene_name=RP11-467D18.2;level=1;havana_gene=OTTHUMG00000003569.2	2	0	0	0	0	3	1	4	1	1.14965	-0.539753	0.868572	-0.621426	0.534319	NA	ENSG00000237934.1	RP11-467D18.2
sense	chr1	HAVANA	gene	29236516	29326813	+	ID=ENSG00000060656.18;gene_id=ENSG00000060656.18;gene_type=protein_coding;gene_status=KNOWN;gene_name=PTPRU;level=2;havana_gene=OTTHUMG00000003699.6	40.7483	37.1643	38.5669	17.8855	13.6711	11.6535	18.4916	16.8457	20.0887	24.495	-0.219311	0.353794	-0.619883	0.535335	0.747591	ENSG00000060656.18	PTPRU
sense	chr1	ENSEMBL	gene	29253573	29253672	-	ID=ENSG00000221550.2;gene_id=ENSG00000221550.2;gene_type=miRNA;gene_status=NOVEL;gene_name=AL645859.1;level=3	0	0	0	0	0	0	0	0	0	0	NA	NA	NA	NA	NA	ENSG00000221550.2	AL645859.1
sense	chr1	HAVANA	gene	29329620	29350114	-	ID=ENSG00000230523.1;gene_id=ENSG00000230523.1;gene_type=lincRNA;gene_status=NOVEL;gene_name=RP3-437I16.1;level=2;havana_gene=OTTHUMG00000003931.1	0.12858	0.282496	1.10083	0.0746616	0.128618	1.48473	0.271518	1.4544	1.56988	0.538899	-0.590178	0.838821	-0.70358	0.481694	NA	ENSG00000230523.1	RP3-437I16.1
sense	chr1	ENSEMBL	gene	29432481	29432562	+	ID=ENSG00000266678.1;gene_id=ENSG00000266678.1;gene_type=miRNA;gene_status=NOVEL;gene_name=AL139151.1;level=3	0	0	0	0	0	0	0	0	0	0	NA	NA	NA	NA	NA	ENSG00000266678.1	AL139151.1
sense	chr1	HAVANA	gene	29488193	29496893	-	ID=ENSG00000225011.4;gene_id=ENSG00000225011.4;gene_type=unprocessed_pseudogene;gene_status=KNOWN;gene_name=RP11-810H18.1;level=2;havana_gene=OTTHUMG00000057509.1	0.0169779	0	0.117605	0.0779221	0.0133853	0.0125	0.0714286	0.138889	0.00862069	0	NA	NA	NA	NA	NA	ENSG00000225011.4	RP11-810H18.1
sense	chr1	ENSEMBL	gene	29644545	29644678	-	ID=ENSG00000221126.1;gene_id=ENSG00000221126.1;gene_type=miRNA;gene_status=NOVEL;gene_name=AC092265.1;level=3	0	0	0	0	0	0	0	0	0	0	NA	NA	NA	NA	NA	ENSG00000221126.1	AC092265.1
sense	chr1	HAVANA	gene	29708851	29709547	-	ID=ENSG00000228176.1;gene_id=ENSG00000228176.1;gene_type=lincRNA;gene_status=NOVEL;gene_name=RP4-656G21.1;level=2;havana_gene=OTTHUMG00000037527.1	0	0	0	0	0	0	0	0	0	0	NA	NA	NA	NA	NA	ENSG00000228176.1	RP4-656G21.1
sense	chr1	ENSEMBL	gene	29884902	29885005	+	ID=ENSG00000222787.1;gene_id=ENSG00000222787.1;gene_type=miRNA;gene_status=NOVEL;gene_name=AL645944.1;level=3	0	0	0	0	0	0	0	0	0	0	NA	NA	NA	NA	NA	ENSG00000222787.1	AL645944.1
sense	chr1	HAVANA	gene	29904865	29905357	-	ID=ENSG00000270927.1;gene_id=ENSG00000270927.1;gene_type=processed_pseudogene;gene_status=KNOWN;gene_name=RP11-179G8.1;level=1;tag=pseudo_consens;havana_gene=OTTHUMG00000184275.1	0	0	0	0	0	0	0	0	0	0	NA	NA	NA	NA	NA	ENSG00000270927.1	RP11-179G8.1
sense	chr1	HAVANA	gene	30013952	30037612	-	ID=ENSG00000233399.2;gene_id=ENSG00000233399.2;gene_type=lincRNA;gene_status=NOVEL;gene_name=RP11-111I12.1;level=2;havana_gene=OTTHUMG00000003683.2	0.212737	0.0128205	0.639423	0	0.0753205	0.0825	0.0666667	0.04	0.045895	0.120007	0.00747705	0.52147	0.0143384	0.98856	NA	ENSG00000233399.2	RP11-111I12.1
sense	chr1	HAVANA	gene	30140263	30141607	+	ID=ENSG00000233372.1;gene_id=ENSG00000233372.1;gene_type=lincRNA;gene_status=PUTATIVE;gene_name=RP5-893G23.1;level=1;havana_gene=OTTHUMG00000003685.1	0	0	0	0	0	0	0	0	0	0	NA	NA	NA	NA	NA	ENSG00000233372.1	RP5-893G23.1
sense	chr1	HAVANA	gene	30226523	30226615	+	ID=ENSG00000231251.1;gene_id=ENSG00000231251.1;gene_type=processed_pseudogene;gene_status=KNOWN;gene_name=RP3-357I16.1;level=2;havana_gene=OTTHUMG00000057511.1	0	0	0	0	0	0	0	0	0	0	NA	NA	NA	NA	NA	ENSG00000231251.1	RP3-357I16.1
sense	chr1	HAVANA	gene	30409560	30411638	-	ID=ENSG00000236335.1;gene_id=ENSG00000236335.1;gene_type=lincRNA;gene_status=NOVEL;gene_name=RP4-591L5.1;level=1;havana_gene=OTTHUMG00000003682.1	0	0	0	0	0	0	0	0	0	0	NA	NA	NA	NA	NA	ENSG00000236335.1	RP4-591L5.1
sense	chr1	HAVANA	gene	30415825	30421108	+	ID=ENSG00000231949.1;gene_id=ENSG00000231949.1;gene_type=lincRNA;gene_status=NOVEL;gene_name=RP4-591L5.2;level=2;havana_gene=OTTHUMG00000037511.1	0	0	0	0	0	0	0	0	0	0	NA	NA	NA	NA	NA	ENSG00000231949.1	RP4-591L5.2
sense	chr1	HAVANA	gene	30711277	30723587	-	ID=ENSG00000162510.5;gene_id=ENSG00000162510.5;gene_type=protein_coding;gene_status=KNOWN;gene_name=MATN1;level=2;havana_gene=OTTHUMG00000003705.2	1.21538	0	0	120.046	97.0328	131.5	3.77128	3	1	38.8204	5.23865	0.468995	11.17	5.72109e-29	3.40283e-27	ENSG00000162510.5	MATN1
sense	chr1	HAVANA	gene	30718504	30726827	+	ID=ENSG00000186056.8;gene_id=ENSG00000186056.8;gene_type=antisense;gene_status=NOVEL;gene_name=MATN1-AS1;level=2;havana_gene=OTTHUMG00000003706.2	0	1	0	30	29	41	3	11	4	12.7904	2.42702	0.468622	5.17907	2.22994e-07	2.4649e-06	ENSG00000186056.8	MATN1-AS1
sense	chr1	HAVANA	gene	30732469	30757820	-	ID=ENSG00000162511.7;gene_id=ENSG00000162511.7;gene_type=protein_coding;gene_status=KNOWN;gene_name=LAPTM5;level=2;tag=ncRNA_host;havana_gene=OTTHUMG00000003707.1	0	0.0125	0	1414.5	1320.04	1479.52	324.212	318.018	295	555.296	2.25687	0.0769229	29.3394	3.26487e-189	3.68961e-186	ENSG00000162511.7	LAPTM5
sense	chr1	ENSEMBL	gene	30739156	30739232	-	ID=ENSG00000264773.1;gene_id=ENSG00000264773.1;gene_type=miRNA;gene_status=KNOWN;gene_name=MIR4420;level=3	0	0	0	0	0	0	0	0	0	0	NA	NA	NA	NA	NA	ENSG00000264773.1	MIR4420
sense	chr1	ENSEMBL	gene	30771747	30771987	-	ID=ENSG00000280823.1;gene_id=ENSG00000280823.1;gene_type=misc_RNA;gene_status=NOVEL;gene_name=Metazoa_SRP;level=3	0	0	0	0	0	0.0260335	0	0	0.0227273	0	NA	NA	NA	NA	NA	ENSG00000280823.1	Metazoa_SRP
sense	chr1	HAVANA	gene	30810378	30815553	-	ID=ENSG00000229607.1;gene_id=ENSG00000229607.1;gene_type=lincRNA;gene_status=NOVEL;gene_name=RP5-1125N11.1;level=2;havana_gene=OTTHUMG00000003704.1	0	0.0246753	0.00636943	0.0884592	0.0917518	0.316926	0.0615698	0.108346	0.161471	0	NA	NA	NA	NA	NA	ENSG00000229607.1	RP5-1125N11.1
sense	chr1	HAVANA	gene	30824228	30834284	+	ID=ENSG00000223382.3;gene_id=ENSG00000223382.3;gene_type=lincRNA;gene_status=NOVEL;gene_name=RP1-65J11.1;level=2;havana_gene=OTTHUMG00000003749.5	0.0104167	1.01616	0.0634976	0.212012	0.535063	0.136738	0.171291	1.59243	0.816589	0.545155	-0.555682	0.839844	-0.661649	0.508196	NA	ENSG00000223382.3	RP1-65J11.1
sense	chr1	ENSEMBL	gene	30843823	30844110	+	ID=ENSG00000222784.1;gene_id=ENSG00000222784.1;gene_type=misc_RNA;gene_status=KNOWN;gene_name=RN7SKP91;level=3	0	0	0	0	0	0	0	0	0	0	NA	NA	NA	NA	NA	ENSG00000222784.1	RN7SKP91
sense	chr1	HAVANA	gene	30858158	30860254	+	ID=ENSG00000235143.1;gene_id=ENSG00000235143.1;gene_type=antisense;gene_status=NOVEL;gene_name=RP1-65J11.5;level=2;havana_gene=OTTHUMG00000043647.1	0	0.0117647	0	0	0	0	0.00645161	0	0	0	NA	NA	NA	NA	NA	ENSG00000235143.1	RP1-65J11.5
sense	chr1	HAVANA	gene	30869467	30908761	-	ID=ENSG00000162512.14;gene_id=ENSG00000162512.14;gene_type=protein_coding;gene_status=KNOWN;gene_name=SDC3;level=2;havana_gene=OTTHUMG00000043646.1	0.00775194	0.507634	0.0833333	2.50556	2.05255	1.5669	3.00629	3.19011	1.02144	1.59381	0.0719451	0.817634	0.0879918	0.929883	NA	ENSG00000162512.14	SDC3
sense	chr1	ENSEMBL	gene	30918469	30918735	-	ID=ENSG00000266210.2;gene_id=ENSG00000266210.2;gene_type=misc_RNA;gene_status=KNOWN;gene_name=RN7SL371P;level=3	0.0526316	0	0	0	0	0	0	0.00757576	0	0	NA	NA	NA	NA	NA	ENSG00000266210.2	RN7SL371P
sense	chr1	HAVANA	gene	30931506	31065991	-	ID=ENSG00000134644.14;gene_id=ENSG00000134644.14;gene_type=protein_coding;gene_status=KNOWN;gene_name=PUM1;level=1;havana_gene=OTTHUMG00000003795.4	548.085	548.677	565.226	454.897	450.144	501.181	460.021	464.694	509.333	499.773	0.0573432	0.0838068	0.684231	0.493829	0.714781	ENSG00000134644.14	PUM1
sense	chr1	HAVANA	gene	31036734	31037240	+	ID=ENSG00000237329.2;gene_id=ENSG00000237329.2;gene_type=processed_pseudogene;gene_status=KNOWN;gene_name=RP11-201O14.1;level=1;tag=pseudo_consens;havana_gene=OTTHUMG00000003787.3	0	0	1	0	0	0	0	0	0	0.120007	0.00747705	0.52147	0.0143384	0.98856	NA	ENSG00000237329.2	RP11-201O14.1
sense	chr1	HAVANA	gene	31050872	31051034	+	ID=ENSG00000232768.1;gene_id=ENSG00000232768.1;gene_type=processed_pseudogene;gene_status=KNOWN;gene_name=RP11-201O14.2;level=2;havana_gene=OTTHUMG00000003789.1	1	0	0	0.142857	0	0	0	1	0	0.2181	-0.394564	0.659548	-0.598234	0.549684	NA	ENSG00000232768.1	RP11-201O14.2
sense	chr1	HAVANA	gene	31094987	31095558	-	ID=ENSG00000215900.4;gene_id=ENSG00000215900.4;gene_type=processed_pseudogene;gene_status=KNOWN;gene_name=SEPW1P;level=1;tag=pseudo_consens;havana_gene=OTTHUMG00000008500.2	24.5	15	25	25.009	31.0073	38.75	33.5	30	34.5	28.0334	0.0375563	0.295907	0.126919	0.899004	0.961997	ENSG00000215900.4	SEPW1P
sense	chr1	HAVANA	gene	31108188	31108623	-	ID=ENSG00000225142.2;gene_id=ENSG00000225142.2;gene_type=processed_pseudogene;gene_status=KNOWN;gene_name=RP11-490K7.1;level=1;tag=pseudo_consens;havana_gene=OTTHUMG00000003786.2	1.04545	1.23827	1.0891	0.480237	0.528261	0.567194	0.509511	0.347826	0.302536	0.675998	0.389964	0.859896	0.453502	0.650188	NA	ENSG00000225142.2	RP11-490K7.1
sense	chr1	HAVANA	gene	31179745	31239554	-	ID=ENSG00000084628.8;gene_id=ENSG00000084628.8;gene_type=protein_coding;gene_status=KNOWN;gene_name=NKAIN1;level=2;havana_gene=OTTHUMG00000003788.3	0.405568	1.68439	2.53258	3.00183	2.24173	1.67354	1.68497	1.86987	3.26425	2.09278	0.0605833	0.788576	0.0768261	0.938762	NA	ENSG00000084628.8	NKAIN1
sense	chr1	HAVANA	gene	31259568	31296782	-	ID=ENSG00000060688.11;gene_id=ENSG00000060688.11;gene_type=protein_coding;gene_status=KNOWN;gene_name=SNRNP40;level=2;havana_gene=OTTHUMG00000003790.2	546.042	489.041	595.407	389.703	345.408	419.086	491.827	487.401	425.254	464.475	-0.19382	0.0872778	-2.22073	0.0263692	0.0864117	ENSG00000060688.11	SNRNP40
sense	chr1	HAVANA	gene	31263245	31263681	-	ID=ENSG00000229447.2;gene_id=ENSG00000229447.2;gene_type=processed_pseudogene;gene_status=KNOWN;gene_name=RP11-490K7.4;level=1;tag=pseudo_consens;havana_gene=OTTHUMG00000003793.2	4	5.5	2.5	6	4	4	5	5	4.75	4.51136	-0.00764957	0.634532	-0.0120555	0.990381	0.995921	ENSG00000229447.2	RP11-490K7.4
sense	chr1	HAVANA	gene	31296982	31364953	+	ID=ENSG00000121766.13;gene_id=ENSG00000121766.13;gene_type=protein_coding;gene_status=KNOWN;gene_name=ZCCHC17;level=2;havana_gene=OTTHUMG00000003791.2	241.335	227.784	232.14	112.802	120.177	117.85	136.939	120.799	116.034	160.607	-0.000786992	0.141048	-0.00557959	0.995548	0.998409	ENSG00000121766.13	ZCCHC17
sense	chr1	HAVANA	gene	31333067	31346799	-	ID=ENSG00000229044.1;gene_id=ENSG00000229044.1;gene_type=antisense;gene_status=NOVEL;gene_name=RP11-266K22.2;level=1;havana_gene=OTTHUMG00000003794.1	62.1683	52.1066	53.1085	23.4995	39.0616	40.6533	29.912	25.8262	19.0283	38.8493	0.532075	0.286134	1.85953	0.0629518	0.173778	ENSG00000229044.1	RP11-266K22.2
sense	chr1	HAVANA	gene	31365625	31376850	-	ID=ENSG00000121769.6;gene_id=ENSG00000121769.6;gene_type=protein_coding;gene_status=KNOWN;gene_name=FABP3;level=2;havana_gene=OTTHUMG00000003797.3	22.508	30.2053	31.237	17.0263	14.0141	18.1906	20.008	19.0601	15.0256	20.9169	-0.0478309	0.359209	-0.133156	0.89407	0.960398	ENSG00000121769.6	FABP3
sense	chr1	HAVANA	gene	31409565	31434680	+	ID=ENSG00000168528.10;gene_id=ENSG00000168528.10;gene_type=protein_coding;gene_status=KNOWN;gene_name=SERINC2;level=2;havana_gene=OTTHUMG00000003796.2	8.07143	11	5.02082	88.5201	79.0435	97.2149	16.5	16.078	18.0057	36.8512	2.43698	0.284755	8.55817	1.14674e-17	3.84383e-16	ENSG00000168528.10	SERINC2
sense	chr1	ENSEMBL	gene	31428912	31430497	-	ID=ENSG00000279468.1;gene_id=ENSG00000279468.1;gene_type=protein_coding;gene_status=KNOWN;gene_name=AC114494.1;level=3	3	4	1	4	12	10.5	3	1	2	4.41972	1.79462	0.681628	2.63284	0.00846745	0.0335587	ENSG00000279468.1	AC114494.1
sense	chr1	HAVANA	gene	31487589	31488930	-	ID=ENSG00000215899.3;gene_id=ENSG00000215899.3;gene_type=processed_pseudogene;gene_status=KNOWN;gene_name=RP11-439L8.2;level=1;tag=pseudo_consens;havana_gene=OTTHUMG00000003878.3	6.65476	3.69167	6.47619	8.45714	8.47262	10.1616	12.9992	9.15159	10.304	8.13436	-0.195001	0.49722	-0.392183	0.694923	0.855123	ENSG00000215899.3	RP11-439L8.2
sense	chr1	ENSEMBL	gene	31497577	31497683	-	ID=ENSG00000206981.1;gene_id=ENSG00000206981.1;gene_type=snRNA;gene_status=KNOWN;gene_name=RNU6-40P;level=3	0	0	0.5	0	0.2	0	1	0.5	1.05882	0.207889	-0.774184	0.658416	-1.17583	0.239664	NA	ENSG00000206981.1	RNU6-40P
sense	chr1	HAVANA	gene	31500085	31540885	+	ID=ENSG00000260386.4;gene_id=ENSG00000260386.4;gene_type=unitary_pseudogene;gene_status=KNOWN;gene_name=LINC01225;level=2;havana_gene=OTTHUMG00000174814.2	1.67018	0.473785	1.12433	6.89546	8.94658	11.3929	4.40465	4.40312	1.84182	4.30304	1.3196	0.644456	2.04762	0.0405976	0.122158	ENSG00000260386.4	LINC01225
sense	chr1	ENSEMBL	gene	31503631	31503744	-	ID=ENSG00000265961.1;gene_id=ENSG00000265961.1;gene_type=misc_RNA;gene_status=NOVEL;gene_name=Y_RNA;level=3	0	0	0	0	0	0	0	0	0	0	NA	NA	NA	NA	NA	ENSG00000265961.1	Y_RNA
sense	chr1	HAVANA	gene	31518435	31524245	+	ID=ENSG00000223907.1;gene_id=ENSG00000223907.1;gene_type=lincRNA;gene_status=NOVEL;gene_name=LINC01226;level=2;havana_gene=OTTHUMG00000003882.2	0.123909	0.0585401	0.0401826	0.744444	2.04444	0.126257	0.586869	0.0555556	0.548068	0.549148	0.32932	0.848657	0.388048	0.697981	NA	ENSG00000223907.1	LINC01226
sense	chr1	HAVANA	gene	31538044	31540769	+	ID=ENSG00000260636.1;gene_id=ENSG00000260636.1;gene_type=sense_intronic;gene_status=NOVEL;gene_name=RP11-439L8.5;level=2;havana_gene=OTTHUMG00000175547.1	0.0229829	0	0.0895062	0.628558	0.099094	0.677202	0.0814476	0.0870859	0.00972744	0.212346	0.801485	0.663224	1.20847	0.226867	NA	ENSG00000260636.1	RP11-439L8.5
sense	chr1	HAVANA	gene	31571585	31575573	-	ID=ENSG00000229167.1;gene_id=ENSG00000229167.1;gene_type=antisense;gene_status=NOVEL;gene_name=RP11-73M7.1;level=1;havana_gene=OTTHUMG00000003875.1	0.0070922	1	0.0300787	0.00649351	0.384307	1.00546	0.527871	0.00534759	0.511559	0.431016	-0.319589	0.814338	-0.392452	0.694724	NA	ENSG00000229167.1	RP11-73M7.1
sense	chr1	HAVANA	gene	31576485	31587686	+	ID=ENSG00000142910.14;gene_id=ENSG00000142910.14;gene_type=protein_coding;gene_status=KNOWN;gene_name=TINAGL1;level=2;havana_gene=OTTHUMG00000003884.1	0	0	1	2	2.01538	2	1.24762	0	0.047619	0.874839	1.31887	0.869603	1.51663	0.129359	NA	ENSG00000142910.14	TINAGL1
sense	chr1	HAVANA	gene	31617686	31632518	+	ID=ENSG00000121764.10;gene_id=ENSG00000121764.10;gene_type=protein_coding;gene_status=KNOWN;gene_name=HCRTR1;level=2;havana_gene=OTTHUMG00000003876.1	194	166	203.5	139.6	115.015	140.523	147.507	156	137.5	155.906	-0.0699807	0.138958	-0.503612	0.614534	0.802946	ENSG00000121764.10	HCRTR1
sense	chr1	HAVANA	gene	31629862	31644896	-	ID=ENSG00000162517.11;gene_id=ENSG00000162517.11;gene_type=protein_coding;gene_status=KNOWN;gene_name=PEF1;level=2;havana_gene=OTTHUMG00000003877.2	235.562	225.483	248.736	178.708	152.559	187.514	187.833	207.905	180.958	200.743	-0.0619844	0.121272	-0.511119	0.609268	0.799732	ENSG00000162517.11	PEF1
sense	chr1	HAVANA	gene	31644049	31660162	+	ID=ENSG00000235790.6;gene_id=ENSG00000235790.6;gene_type=antisense;gene_status=NOVEL;gene_name=RP11-73M7.6;level=2;havana_gene=OTTHUMG00000003881.6	3.00633	0.772367	2	2.00562	5.50806	5.50806	4	2.50971	3	3.26307	0.46706	0.697874	0.669261	0.503329	NA	ENSG00000235790.6	RP11-73M7.6
sense	chr1	HAVANA	gene	31644694	31649371	+	ID=ENSG00000264078.1;gene_id=ENSG00000264078.1;gene_type=antisense;gene_status=NOVEL;gene_name=RP11-73M7.9;level=2;havana_gene=OTTHUMG00000179423.1	0.00632911	0.0126582	0	0.00561798	1.5	0.5	0	0.5	0	0.230773	0.772354	0.651807	1.18494	0.23604	NA	ENSG00000264078.1	RP11-73M7.9
sense	chr1	HAVANA	gene	31652247	31704319	-	ID=ENSG00000084636.16;gene_id=ENSG00000084636.16;gene_type=protein_coding;gene_status=KNOWN;gene_name=COL16A1;level=2;havana_gene=OTTHUMG00000003883.15	0.25	0.727253	0.0242861	0.131552	2.59503	0.120321	3.81618	0.44152	1.10102	0.973417	-0.319659	0.870925	-0.367034	0.713594	NA	ENSG00000084636.16	COL16A1
sense	chr1	HAVANA	gene	31727117	31764893	-	ID=ENSG00000121753.11;gene_id=ENSG00000121753.11;gene_type=protein_coding;gene_status=KNOWN;gene_name=BAI2;level=1;tag=ncRNA_host;havana_gene=OTTHUMG00000003885.4	3	4	1	0	4.5	2.5	0	1	2	1.94171	0.649663	0.834059	0.778917	0.436028	NA	ENSG00000121753.11	BAI2
sense	chr1	ENSEMBL	gene	31758660	31758735	-	ID=ENSG00000266580.1;gene_id=ENSG00000266580.1;gene_type=miRNA;gene_status=KNOWN;gene_name=MIR4254;level=3	0	0	0	0	0	0	0	0	0	0	NA	NA	NA	NA	NA	ENSG00000266580.1	MIR4254
sense	chr1	HAVANA	gene	31789130	31791322	+	ID=ENSG00000254545.1;gene_id=ENSG00000254545.1;gene_type=antisense;gene_status=NOVEL;gene_name=RP11-84A19.3;level=2;havana_gene=OTTHUMG00000165113.1	1	0	0	1	0	0	1	0	0	0.327964	0.031113	0.758947	0.040995	0.9673	NA	ENSG00000254545.1	RP11-84A19.3
sense	chr1	HAVANA	gene	31790422	31816051	-	ID=ENSG00000134668.11;gene_id=ENSG00000134668.11;gene_type=protein_coding;gene_status=KNOWN;gene_name=SPOCD1;level=1;havana_gene=OTTHUMG00000003879.4	0.223477	0.223061	2.50008	3.3689	1.85646	1.58283	2.21903	0.0622053	0.553832	1.43323	0.804272	0.852242	0.943714	0.345316	NA	ENSG00000134668.11	SPOCD1
sense	chr1	HAVANA	gene	31842019	31855568	-	ID=ENSG00000203620.2;gene_id=ENSG00000203620.2;gene_type=lincRNA;gene_status=NOVEL;gene_name=RP11-84A19.2;level=2;havana_gene=OTTHUMG00000003927.1	0.271181	0.300877	0.00274725	0.320833	0.0377008	0.360832	2.27744	0.0211676	0.693526	0.307256	-1.05161	0.730891	-1.4388	0.150206	NA	ENSG00000203620.2	RP11-84A19.2
sense	chr1	HAVANA	gene	31851913	31921841	-	ID=ENSG00000269967.1;gene_id=ENSG00000269967.1;gene_type=lincRNA;gene_status=NOVEL;gene_name=RP11-84A19.4;level=2;havana_gene=OTTHUMG00000184139.1	201.509	205.742	170.319	218.859	222.99	227.957	250.94	265.26	225.051	218.248	-0.0541064	0.114205	-0.473766	0.635667	0.817654	ENSG00000269967.1	RP11-84A19.4
sense	chr1	HAVANA	gene	31906421	31944856	-	ID=ENSG00000184007.16;gene_id=ENSG00000184007.16;gene_type=protein_coding;gene_status=KNOWN;gene_name=PTP4A2;level=2;tag=ncRNA_host;havana_gene=OTTHUMG00000003801.9	306.235	328.413	287.536	354.911	354.952	385.44	415.399	412.005	360.983	351.49	-0.0275074	0.0904292	-0.304187	0.760985	0.892322	ENSG00000184007.16	PTP4A2
sense	chr1	ENSEMBL	gene	31928144	31928300	-	ID=ENSG00000281319.1;gene_id=ENSG00000281319.1;gene_type=miRNA;gene_status=NOVEL;gene_name=AL136115.1;level=3	0	0	0	0	0	0	0	0	0	0	NA	NA	NA	NA	NA	ENSG00000281319.1	AL136115.1
sense	chr1	HAVANA	gene	31933020	31933975	+	ID=ENSG00000228634.1;gene_id=ENSG00000228634.1;gene_type=lincRNA;gene_status=NOVEL;gene_name=RP4-534N18.2;level=2;havana_gene=OTTHUMG00000004135.2	1	0	0	1	0	1	0.0588235	0.0714286	0	0.330457	0.794635	0.755406	1.05193	0.292831	NA	ENSG00000228634.1	RP4-534N18.2
sense	chr1	HAVANA	gene	32013829	32060850	+	ID=ENSG00000121774.16;gene_id=ENSG00000121774.16;gene_type=protein_coding;gene_status=KNOWN;gene_name=KHDRBS1;level=2;havana_gene=OTTHUMG00000003921.8	1110.06	1215.97	1180.42	1204.8	1098.39	1284.45	1318.29	1344.23	1294.4	1216.57	-0.0541106	0.0579488	-0.933767	0.350424	0.583598	ENSG00000121774.16	KHDRBS1
sense	chr1	HAVANA	gene	32052291	32073474	-	ID=ENSG00000203325.3;gene_id=ENSG00000203325.3;gene_type=antisense;gene_status=NOVEL;gene_name=RP11-277A4.4;level=2;havana_gene=OTTHUMG00000007683.2	11.5334	10.1127	5.21459	12.8567	21.9802	23.6323	23.0046	16.3174	13.2029	14.9456	0.260098	0.397179	0.654863	0.512556	0.730068	ENSG00000203325.3	RP11-277A4.4
sense	chr1	HAVANA	gene	32072031	32102866	+	ID=ENSG00000121775.16;gene_id=ENSG00000121775.16;gene_type=protein_coding;gene_status=KNOWN;gene_name=TMEM39B;level=2;tag=ncRNA_host;havana_gene=OTTHUMG00000004020.8	223.106	177.547	216.117	127.128	120.853	140.056	143.179	138.688	141.95	159.618	-0.040553	0.13954	-0.290619	0.771343	0.897987	ENSG00000121775.16	TMEM39B
sense	chr1	ENSEMBL	gene	32086949	32087007	+	ID=ENSG00000266203.1;gene_id=ENSG00000266203.1;gene_type=miRNA;gene_status=KNOWN;gene_name=MIR5585;level=3	0	0	0	0	0	0	0	0	0	0	NA	NA	NA	NA	NA	ENSG00000266203.1	MIR5585
sense	chr1	ENSEMBL	gene	32087523	32087813	-	ID=ENSG00000276493.1;gene_id=ENSG00000276493.1;gene_type=misc_RNA;gene_status=NOVEL;gene_name=Metazoa_SRP;level=3	0.0107527	0.0107527	0	0.0242029	0	0.0662512	0.0216223	0.115118	1	0.108521	-0.43006	0.533926	-0.805468	0.42055	NA	ENSG00000276493.1	Metazoa_SRP
sense	chr1	HAVANA	gene	32108038	32176568	+	ID=ENSG00000025800.12;gene_id=ENSG00000025800.12;gene_type=protein_coding;gene_status=KNOWN;gene_name=KPNA6;level=2;havana_gene=OTTHUMG00000004333.5	379.554	311.17	374.355	288.062	324.999	317.66	420.796	379.659	360.652	348.197	-0.227746	0.0990723	-2.29878	0.0215172	0.0729078	ENSG00000025800.12	KPNA6
sense	chr1	HAVANA	gene	32170733	32176568	+	ID=ENSG00000250135.1;gene_id=ENSG00000250135.1;gene_type=sense_intronic;gene_status=NOVEL;gene_name=RP4-622L5.2;level=1;havana_gene=OTTHUMG00000004332.3	198.155	185.86	190.568	153.484	171.791	181.981	225.39	209.44	194.57	188.569	-0.220363	0.121654	-1.81138	0.0700813	0.188653	ENSG00000250135.1	RP4-622L5.2
sense	chr1	HAVANA	gene	32179686	32198285	+	ID=ENSG00000084652.14;gene_id=ENSG00000084652.14;gene_type=protein_coding;gene_status=KNOWN;gene_name=TXLNA;level=2;havana_gene=OTTHUMG00000004423.6	1094.14	985.968	1081.69	1217.46	1097.73	1325.82	1009.79	1014.85	931.272	1077.74	0.387725	0.0584758	6.63053	3.34479e-11	6.26507e-10	ENSG00000084652.14	TXLNA
sense	chr1	HAVANA	gene	32200386	32205387	+	ID=ENSG00000160050.13;gene_id=ENSG00000160050.13;gene_type=protein_coding;gene_status=KNOWN;gene_name=CCDC28B;level=2;havana_gene=OTTHUMG00000005738.7	5	1	2	29.0054	30	17.5	22	20	8	14.505	0.700495	0.41229	1.69904	0.0893125	0.227275	ENSG00000160050.13	CCDC28B
sense	chr1	HAVANA	gene	32204769	32206814	-	ID=ENSG00000224066.1;gene_id=ENSG00000224066.1;gene_type=antisense;gene_status=NOVEL;gene_name=RP4-622L5.7;level=1;havana_gene=OTTHUMG00000005740.3	6	10	8	16.5	14	23	16	13	12	12.7994	0.428575	0.411712	1.04096	0.297895	0.526817	ENSG00000224066.1	RP4-622L5.7
sense	chr1	HAVANA	gene	32205661	32208687	+	ID=ENSG00000160051.10;gene_id=ENSG00000160051.10;gene_type=protein_coding;gene_status=KNOWN;gene_name=IQCC;level=2;havana_gene=OTTHUMG00000005739.4	31	36	28	42.0784	40.5	39	40.5	35	22.0196	34.4775	0.405062	0.27477	1.47419	0.140431	0.316379	ENSG00000160051.10	IQCC
sense	chr1	HAVANA	gene	32209094	32216196	+	ID=ENSG00000222046.2;gene_id=ENSG00000222046.2;gene_type=protein_coding;gene_status=KNOWN;gene_name=DCDC2B;level=2;havana_gene=OTTHUMG00000005741.3	7	7.03189	4.03232	12.0245	14.0526	19.1979	5.12928	9.13315	4.04667	8.86309	1.28491	0.504597	2.54641	0.0108838	0.0413733	ENSG00000222046.2	DCDC2B
sense	chr1	HAVANA	gene	32214472	32222359	-	ID=ENSG00000160055.18;gene_id=ENSG00000160055.18;gene_type=protein_coding;gene_status=KNOWN;gene_name=TMEM234;level=1;havana_gene=OTTHUMG00000005742.6	10.3058	19.0553	19.0904	32.0753	30.3806	32.1965	27.2883	13.1397	14.0735	21.5241	0.857312	0.349515	2.45287	0.0141723	0.0516886	ENSG00000160055.18	TMEM234
sense	chr1	HAVANA	gene	32221928	32231604	+	ID=ENSG00000084623.10;gene_id=ENSG00000084623.10;gene_type=protein_coding;gene_status=KNOWN;gene_name=EIF3I;level=2;havana_gene=OTTHUMG00000007364.4	1197.1	1152.89	1210.28	1008.19	960.042	1145.81	1679.52	1488.02	1537.21	1247.8	-0.508269	0.0586069	-8.67251	4.22694e-18	1.44962e-16	ENSG00000084623.10	EIF3I
sense	chr1	HAVANA	gene	32231658	32241620	-	ID=ENSG00000220785.6;gene_id=ENSG00000220785.6;gene_type=transcribed_unprocessed_pseudogene;gene_status=KNOWN;gene_name=MTMR9LP;level=2;havana_gene=OTTHUMG00000007461.5	7.56988	4.61679	8.48645	7.63514	7.0959	14.8543	23.091	29.9146	32.2048	14.4886	-1.3533	0.410884	-3.29362	0.00098907	0.00527475	ENSG00000220785.6	MTMR9LP
sense	chr1	HAVANA	gene	32247233	32248856	+	ID=ENSG00000183615.5;gene_id=ENSG00000183615.5;gene_type=protein_coding;gene_status=KNOWN;gene_name=FAM167B;level=2;havana_gene=OTTHUMG00000007462.2	0	0	1	2	4	1	3	5	2	1.91948	-0.306304	0.79547	-0.385061	0.700192	NA	ENSG00000183615.5	FAM167B
sense	chr1	HAVANA	gene	32251239	32286165	+	ID=ENSG00000182866.15;gene_id=ENSG00000182866.15;gene_type=protein_coding;gene_status=KNOWN;gene_name=LCK;level=2;havana_gene=OTTHUMG00000007463.5	0.733143	1.16937	1.2963	3.58969	4.46331	4.29803	4.79296	4.75884	3.39551	2.99266	-0.0185884	0.696388	-0.0266925	0.978705	NA	ENSG00000182866.15	LCK
sense	chr1	ENSEMBL	gene	32269338	32269597	-	ID=ENSG00000277617.1;gene_id=ENSG00000277617.1;gene_type=misc_RNA;gene_status=NOVEL;gene_name=Metazoa_SRP;level=3	0	0	0	0.037037	0	0	0.0217391	0	0	0	NA	NA	NA	NA	NA	ENSG00000277617.1	Metazoa_SRP
sense	chr1	ENSEMBL	gene	32286452	32286561	-	ID=ENSG00000252450.1;gene_id=ENSG00000252450.1;gene_type=misc_RNA;gene_status=NOVEL;gene_name=Y_RNA;level=3	0	0	0	0	0	0	0	0	0	0	NA	NA	NA	NA	NA	ENSG00000252450.1	Y_RNA
sense	chr1	HAVANA	gene	32292086	32333635	+	ID=ENSG00000116478.10;gene_id=ENSG00000116478.10;gene_type=protein_coding;gene_status=KNOWN;gene_name=HDAC1;level=1;havana_gene=OTTHUMG00000007529.4	735.843	752.207	805.898	554.59	505.869	662.913	665.018	732.975	658.785	672.974	-0.1691	0.0758799	-2.22852	0.0258461	0.0850453	ENSG00000116478.10	HDAC1
sense	chr1	HAVANA	gene	32333832	32336379	-	ID=ENSG00000175130.6;gene_id=ENSG00000175130.6;gene_type=protein_coding;gene_status=KNOWN;gene_name=MARCKSL1;level=2;havana_gene=OTTHUMG00000007589.3	47	46.5	51.5	17.5	17	24	24	17	19	29.9114	0.0595767	0.323548	0.184136	0.853907	0.939757	ENSG00000175130.6	MARCKSL1
sense	chr1	HAVANA	gene	32349194	32350663	-	ID=ENSG00000233775.1;gene_id=ENSG00000233775.1;gene_type=lincRNA;gene_status=NOVEL;gene_name=RP4-811H24.9;level=2;havana_gene=OTTHUMG00000007633.4	0.00769231	0.0276915	0.0348351	0.0606658	0.0715342	0.0204082	0.0288827	0.0672125	0.0204082	0	NA	NA	NA	NA	NA	ENSG00000233775.1	RP4-811H24.9
sense	chr1	HAVANA	gene	32351521	32364312	+	ID=ENSG00000162526.6;gene_id=ENSG00000162526.6;gene_type=protein_coding;gene_status=KNOWN;gene_name=TSSK3;level=1;havana_gene=OTTHUMG00000007585.2	40.1713	50.1562	45.5921	112.274	122.922	117.199	123.114	101.509	95.1991	87.5234	0.228408	0.168881	1.35248	0.176221	0.370357	ENSG00000162526.6	TSSK3
sense	chr1	HAVANA	gene	32361270	32364278	-	ID=ENSG00000225828.1;gene_id=ENSG00000225828.1;gene_type=protein_coding;gene_status=KNOWN;gene_name=FAM229A;level=2;havana_gene=OTTHUMG00000007587.6	41	36	48	85	75	99	83.5	92	78	69.1085	0.113368	0.186792	0.60692	0.543904	0.753836	ENSG00000225828.1	FAM229A
sense	chr1	HAVANA	gene	32365103	32394731	-	ID=ENSG00000160058.17;gene_id=ENSG00000160058.17;gene_type=protein_coding;gene_status=KNOWN;gene_name=BSDC1;level=1;havana_gene=OTTHUMG00000007588.6	293.206	285.4	274.575	517.001	511.532	609.706	498.256	524.242	487.299	435.233	0.205635	0.0800557	2.56865	0.0102096	0.0392254	ENSG00000160058.17	BSDC1
sense	chr1	HAVANA	gene	32402109	32403115	-	ID=ENSG00000224333.1;gene_id=ENSG00000224333.1;gene_type=processed_pseudogene;gene_status=KNOWN;gene_name=GAPDHP20;level=1;tag=pseudo_consens;havana_gene=OTTHUMG00000007747.1	0	0	0	0.111111	0	0	1	0	0	0.0993672	-0.41605	0.532076	-0.781937	0.434251	NA	ENSG00000224333.1	GAPDHP20
sense	chr1	HAVANA	gene	32421979	32422319	+	ID=ENSG00000270850.1;gene_id=ENSG00000270850.1;gene_type=processed_pseudogene;gene_status=KNOWN;gene_name=RP11-395N6.4;level=1;tag=pseudo_consens;havana_gene=OTTHUMG00000184276.1	5.5	1.5	2.5	3.5	3	5.5	3.5	1.5	3	3.51349	0.486204	0.697183	0.697383	0.485563	0.708363	ENSG00000270850.1	RP11-395N6.4
sense	chr1	HAVANA	gene	32423214	32426789	-	ID=ENSG00000229259.1;gene_id=ENSG00000229259.1;gene_type=unprocessed_pseudogene;gene_status=KNOWN;gene_name=LRRC37A12P;level=2;havana_gene=OTTHUMG00000038009.1	0	0	0	0	0	0	0.0267361	0	0.0561661	0	NA	NA	NA	NA	NA	ENSG00000229259.1	LRRC37A12P
sense	chr1	ENSEMBL	gene	32457835	32458135	+	ID=ENSG00000263529.2;gene_id=ENSG00000263529.2;gene_type=misc_RNA;gene_status=KNOWN;gene_name=RN7SL122P;level=3	0	0	0	0	0	0	0	0	0	0	NA	NA	NA	NA	NA	ENSG00000263529.2	RN7SL122P
sense	chr1	HAVANA	gene	32465057	32600792	+	ID=ENSG00000254553.1;gene_id=ENSG00000254553.1;gene_type=protein_coding;gene_status=NOVEL;gene_name=RP1-27O5.3;level=2;havana_gene=OTTHUMG00000167086.2	2.54171	2.30301	4.05507	32.2491	26.5508	23.7381	35.2127	36.0425	18.5852	19.3119	-0.0156358	0.341608	-0.0457711	0.963493	0.98544	ENSG00000254553.1	RP1-27O5.3
sense	chr1	HAVANA	gene	32465069	32496686	+	ID=ENSG00000273274.1;gene_id=ENSG00000273274.1;gene_type=protein_coding;gene_status=KNOWN;gene_name=ZBTB8B;level=2;havana_gene=OTTHUMG00000167087.2	0.60691	0.125969	0.844404	5.30871	2.92715	4.16717	5.80534	7.98249	2.93928	3.26583	-0.346377	0.686283	-0.504715	0.613759	NA	ENSG00000273274.1	ZBTB8B
sense	chr1	HAVANA	gene	32539427	32605939	+	ID=ENSG00000160062.13;gene_id=ENSG00000160062.13;gene_type=protein_coding;gene_status=KNOWN;gene_name=ZBTB8A;level=2;havana_gene=OTTHUMG00000007855.6	1.12489	2.08992	1.78205	34.9209	29.9287	27.5285	37.587	23.5378	19.9334	19.1275	0.271461	0.341997	0.793751	0.427341	0.657396	ENSG00000160062.13	ZBTB8A
sense	chr1	HAVANA	gene	32600172	32650903	-	ID=ENSG00000176261.14;gene_id=ENSG00000176261.14;gene_type=protein_coding;gene_status=KNOWN;gene_name=ZBTB8OS;level=2;havana_gene=OTTHUMG00000007856.9	128.417	136.978	105.677	216.628	223.957	243.806	205.282	225.273	187.896	182.398	0.237116	0.121646	1.94924	0.0512672	0.147172	ENSG00000176261.14	ZBTB8OS
sense	chr1	ENSEMBL	gene	32639951	32640052	+	ID=ENSG00000200591.1;gene_id=ENSG00000200591.1;gene_type=misc_RNA;gene_status=NOVEL;gene_name=Y_RNA;level=3	0	0	0	0	1	0	1	0	0	0.214754	0.0369477	0.672226	0.0549632	0.956168	NA	ENSG00000200591.1	Y_RNA
sense	chr1	HAVANA	gene	32651142	32686211	+	ID=ENSG00000162521.17;gene_id=ENSG00000162521.17;gene_type=protein_coding;gene_status=KNOWN;gene_name=RBBP4;level=2;havana_gene=OTTHUMG00000007998.12	945.622	958.847	928.08	1536.09	1466.78	1658.69	1393.35	1459.02	1344.58	1277.62	0.239558	0.0520548	4.60203	4.18397e-06	3.77114e-05	ENSG00000162521.17	RBBP4
sense	chr1	HAVANA	gene	32680360	32703596	-	ID=ENSG00000162520.13;gene_id=ENSG00000162520.13;gene_type=protein_coding;gene_status=KNOWN;gene_name=SYNC;level=2;havana_gene=OTTHUMG00000008087.4	202.375	205.2	199.801	210.072	189.63	203.795	186.565	203.6	183.953	197.572	0.159586	0.118653	1.34498	0.178632	0.373638	ENSG00000162520.13	SYNC
sense	chr1	HAVANA	gene	32717734	32725237	-	ID=ENSG00000224409.1;gene_id=ENSG00000224409.1;gene_type=antisense;gene_status=NOVEL;gene_name=RP11-114B7.6;level=2;havana_gene=OTTHUMG00000041501.1	0.533165	0.031586	0.0151231	0.0560027	0.0781176	0.155173	0.0522381	0.170572	0.0871908	0.118111	0.00763043	0.521143	0.0146417	0.988318	NA	ENSG00000224409.1	RP11-114B7.6
sense	chr1	HAVANA	gene	32741885	32774970	+	ID=ENSG00000162522.9;gene_id=ENSG00000162522.9;gene_type=protein_coding;gene_status=KNOWN;gene_name=KIAA1522;level=1;havana_gene=OTTHUMG00000008088.6	1.1546	2.37385	2.22345	18.9245	16.751	14.3099	11.5782	12.2043	8.6391	9.45648	0.65675	0.457592	1.43523	0.151221	0.333097	ENSG00000162522.9	KIAA1522
sense	chr1	HAVANA	gene	32775237	32818153	-	ID=ENSG00000134684.9;gene_id=ENSG00000134684.9;gene_type=protein_coding;gene_status=KNOWN;gene_name=YARS;level=2;havana_gene=OTTHUMG00000003933.2	1827.28	1855.36	1976.76	1376.72	1395.62	1610.78	1586.71	1487.06	1450.76	1619.15	0.0417734	0.0543823	0.768143	0.442402	0.671536	ENSG00000134684.9	YARS
sense	chr1	HAVANA	gene	32816767	32858879	+	ID=ENSG00000116497.16;gene_id=ENSG00000116497.16;gene_type=protein_coding;gene_status=KNOWN;gene_name=S100PBP;level=2;havana_gene=OTTHUMG00000003955.6	308.367	251.916	285.57	420.189	423.188	516.626	321.813	299.817	282.957	341.838	0.672574	0.0949951	7.08009	1.44065e-12	3.11663e-11	ENSG00000116497.16	S100PBP
sense	chr1	HAVANA	gene	32862268	32872482	-	ID=ENSG00000160097.14;gene_id=ENSG00000160097.14;gene_type=protein_coding;gene_status=KNOWN;gene_name=FNDC5;level=2;havana_gene=OTTHUMG00000004015.3	3.85417	1.0068	5	5.12508	8.21443	5.03571	3.01599	4.15893	3.00617	4.20219	0.786721	0.6583	1.19508	0.232056	0.447262	ENSG00000160097.14	FNDC5
sense	chr1	HAVANA	gene	32885994	32898441	+	ID=ENSG00000121905.8;gene_id=ENSG00000121905.8;gene_type=protein_coding;gene_status=KNOWN;gene_name=HPCA;level=2;havana_gene=OTTHUMG00000004017.2	3	2	7	21	22	21	9	12	12	11.8311	0.987399	0.428707	2.3032	0.0212674	0.0721747	ENSG00000121905.8	HPCA
sense	chr1	HAVANA	gene	32894594	32901438	-	ID=ENSG00000121900.17;gene_id=ENSG00000121900.17;gene_type=protein_coding;gene_status=KNOWN;gene_name=TMEM54;level=2;havana_gene=OTTHUMG00000004016.3	1	4	1	14	8	16	11	11	12	8.31803	0.220682	0.487488	0.452692	0.650771	0.828101	ENSG00000121900.17	TMEM54
sense	chr1	HAVANA	gene	32936445	32964685	-	ID=ENSG00000116514.15;gene_id=ENSG00000116514.15;gene_type=protein_coding;gene_status=KNOWN;gene_name=RNF19B;level=2;havana_gene=OTTHUMG00000004013.4	24.2777	31.9338	30.5646	299.98	307.8	312.269	169.852	181.359	154.473	162.603	0.953024	0.123804	7.69784	1.38384e-14	3.69003e-13	ENSG00000116514.15	RNF19B
sense	chr1	ENSEMBL	gene	32973667	32974041	+	ID=ENSG00000278966.1;gene_id=ENSG00000278966.1;gene_type=protein_coding;gene_status=KNOWN;gene_name=FKSG48;level=3	0.0200119	0.0191886	0.044044	0.225407	1.11409	0.677773	0.21479	0.17858	1.55757	0.434289	0.0113128	0.812169	0.0139291	0.988887	NA	ENSG00000278966.1	FKSG48
sense	chr1	HAVANA	gene	32979947	32980472	+	ID=ENSG00000217644.5;gene_id=ENSG00000217644.5;gene_type=processed_pseudogene;gene_status=KNOWN;gene_name=RP4-803A2.1;level=1;tag=pseudo_consens;havana_gene=OTTHUMG00000004014.2	2	1	1.2	1	1.5	0	3	0.333333	3	1.44242	-0.536259	0.851079	-0.630093	0.528634	NA	ENSG00000217644.5	RP4-803A2.1
sense	chr1	HAVANA	gene	32986952	32988233	+	ID=ENSG00000239670.1;gene_id=ENSG00000239670.1;gene_type=unprocessed_pseudogene;gene_status=KNOWN;gene_name=RP4-803A2.2;level=1;tag=pseudo_consens;havana_gene=OTTHUMG00000004128.1	2	0.516145	0.0135135	1.01607	0.519476	1.03451	2.5	1.52083	1.50641	1.30098	-0.564013	0.849567	-0.663883	0.506765	NA	ENSG00000239670.1	RP4-803A2.2
sense	chr1	HAVANA	gene	32987075	33032469	+	ID=ENSG00000236065.2;gene_id=ENSG00000236065.2;gene_type=antisense;gene_status=NOVEL;gene_name=RP1-117O3.2;level=2;havana_gene=OTTHUMG00000004129.1	1045.03	1016.3	1052.65	622.905	567.503	688.702	969.363	905.495	885.428	860.373	-0.465486	0.0645619	-7.20992	5.59831e-13	1.27749e-11	ENSG00000236065.2	RP1-117O3.2
sense	chr1	HAVANA	gene	33007940	33080996	-	ID=ENSG00000004455.15;gene_id=ENSG00000004455.15;gene_type=protein_coding;gene_status=KNOWN;gene_name=AK2;level=1;tag=ncRNA_host;havana_gene=OTTHUMG00000004131.6	1096.42	991.981	1108.22	596.52	574.125	669.192	878.679	848.497	827.346	844.933	-0.384982	0.066738	-5.76856	7.99497e-09	1.09295e-07	ENSG00000004455.15	AK2
sense	chr1	ENSEMBL	gene	33029232	33029576	-	ID=ENSG00000276645.1;gene_id=ENSG00000276645.1;gene_type=misc_RNA;gene_status=NOVEL;gene_name=Metazoa_SRP;level=3	0	0	0	0	0	0	0	0	0	0	NA	NA	NA	NA	NA	ENSG00000276645.1	Metazoa_SRP
sense	chr1	HAVANA	gene	33081104	33120530	+	ID=ENSG00000142920.15;gene_id=ENSG00000142920.15;gene_type=protein_coding;gene_status=KNOWN;gene_name=AZIN2;level=2;havana_gene=OTTHUMG00000004130.2	1.42787	1.43632	5.21366	9.2627	4.51161	11.2666	10.3584	11.6869	10.3692	6.80994	-0.25382	0.535377	-0.474095	0.635432	0.81757	ENSG00000142920.15	AZIN2
sense	chr1	HAVANA	gene	33141871	33143230	-	ID=ENSG00000278997.1;gene_id=ENSG00000278997.1;gene_type=TEC;gene_status=KNOWN;gene_name=RP11-131M11.2;level=2;havana_gene=OTTHUMG00000175793.1	0	0	1	2	6	2	0	4	5	2.17958	0.182302	0.795501	0.229167	0.818739	NA	ENSG00000278997.1	RP11-131M11.2
sense	chr1	HAVANA	gene	33145402	33182059	-	ID=ENSG00000116525.12;gene_id=ENSG00000116525.12;gene_type=protein_coding;gene_status=KNOWN;gene_name=TRIM62;level=1;havana_gene=OTTHUMG00000004132.4	42.108	32.1305	42.159	124.479	112.28	145.693	93.6801	87.2132	82.6962	82.4235	0.613777	0.171017	3.58898	0.000331969	0.00198946	ENSG00000116525.12	TRIM62
sense	chr1	HAVANA	gene	33162851	33166298	+	ID=ENSG00000279179.1;gene_id=ENSG00000279179.1;gene_type=TEC;gene_status=KNOWN;gene_name=RP11-131M11.3;level=2;havana_gene=OTTHUMG00000175794.1	0	1.09091	1.52222	7.01961	6.07655	6.59251	3.5	6.00775	3.55695	3.97151	0.5237	0.641891	0.81587	0.414574	0.646431	ENSG00000279179.1	RP11-131M11.3
sense	chr1	HAVANA	gene	33256545	33300719	+	ID=ENSG00000160094.13;gene_id=ENSG00000160094.13;gene_type=protein_coding;gene_status=KNOWN;gene_name=ZNF362;level=2;havana_gene=OTTHUMG00000004124.4	0.325218	0.192427	0.20372	164.293	146.783	169.596	172.207	139.062	159.898	100.751	0.11628	0.153408	0.757975	0.448466	0.677389	ENSG00000160094.13	ZNF362
sense	chr1	HAVANA	gene	33261212	33261680	+	ID=ENSG00000270115.1;gene_id=ENSG00000270115.1;gene_type=lincRNA;gene_status=NOVEL;gene_name=RP11-415J8.7;level=2;havana_gene=OTTHUMG00000183926.1	0	0	0	0	1	0	0	0	0	0.115386	0.451772	0.533581	0.84668	0.397173	NA	ENSG00000270115.1	RP11-415J8.7
sense	chr1	HAVANA	gene	33306766	33321098	-	ID=ENSG00000184389.9;gene_id=ENSG00000184389.9;gene_type=protein_coding;gene_status=KNOWN;gene_name=A3GALT2;level=2;havana_gene=OTTHUMG00000004125.3	4.48943	3.31743	5.63035	4.26965	1.19405	3.11294	2.12705	0.845406	2.67821	3.04348	0.354	0.7508	0.471497	0.637286	NA	ENSG00000184389.9	A3GALT2
sense	chr1	HAVANA	gene	33307348	33349245	+	ID=ENSG00000225313.4;gene_id=ENSG00000225313.4;gene_type=antisense;gene_status=NOVEL;gene_name=RP11-415J8.3;level=2;havana_gene=OTTHUMG00000004126.5	232.764	212.967	219.744	316.805	247.661	342.365	316.115	328.436	301.392	275.089	0.0261337	0.103163	0.253323	0.800018	0.913185	ENSG00000225313.4	RP11-415J8.3
sense	chr1	HAVANA	gene	33323623	33431052	-	ID=ENSG00000134686.15;gene_id=ENSG00000134686.15;gene_type=protein_coding;gene_status=KNOWN;gene_name=PHC2;level=2;tag=ncRNA_host;havana_gene=OTTHUMG00000004133.1	244.705	212.702	254.626	296.385	286.007	337.42	371.14	311.252	330.703	289.283	-0.0532387	0.101905	-0.522434	0.601368	0.794877	ENSG00000134686.15	PHC2
sense	chr1	ENSEMBL	gene	33332431	33332541	-	ID=ENSG00000266239.2;gene_id=ENSG00000266239.2;gene_type=miRNA;gene_status=NOVEL;gene_name=AL513327.1;level=3	0	0	0	0	0	0	0	0.5	0	0	NA	NA	NA	NA	NA	ENSG00000266239.2	AL513327.1
sense	chr1	ENSEMBL	gene	33336566	33336864	-	ID=ENSG00000222112.1;gene_id=ENSG00000222112.1;gene_type=misc_RNA;gene_status=KNOWN;gene_name=RN7SKP16;level=3	0	0	0	0	0.5	0	0	0	0	0	NA	NA	NA	NA	NA	ENSG00000222112.1	RN7SKP16
sense	chr1	HAVANA	gene	33350352	33363245	+	ID=ENSG00000233246.1;gene_id=ENSG00000233246.1;gene_type=antisense;gene_status=NOVEL;gene_name=RP11-415J8.5;level=1;havana_gene=OTTHUMG00000004127.1	2.05245	5.30282	2.09437	0.631431	1.761	5.60159	11.0009	9.57191	10.4248	5.21314	-1.46332	0.62882	-2.32709	0.0199604	0.0685529	ENSG00000233246.1	RP11-415J8.5
sense	chr1	ENSEMBL	gene	33442025	33442111	-	ID=ENSG00000221225.1;gene_id=ENSG00000221225.1;gene_type=miRNA;gene_status=NOVEL;gene_name=AL138837.1;level=3	0	0	0	0	0	0	0	0	0	0	NA	NA	NA	NA	NA	ENSG00000221225.1	AL138837.1
sense	chr1	HAVANA	gene	33466249	33468954	+	ID=ENSG00000234512.1;gene_id=ENSG00000234512.1;gene_type=unitary_pseudogene;gene_status=KNOWN;gene_name=TLR12P;level=2;havana_gene=OTTHUMG00000154094.1	0	0	0	0	0	0	0	0	0	0	NA	NA	NA	NA	NA	ENSG00000234512.1	TLR12P
sense	chr1	HAVANA	gene	33472645	33496507	+	ID=ENSG00000121903.13;gene_id=ENSG00000121903.13;gene_type=protein_coding;gene_status=KNOWN;gene_name=ZSCAN20;level=2;havana_gene=OTTHUMG00000004173.3	22.0093	25.1286	24.1725	31.0188	33.0313	28.0099	36.0522	26	32.5488	28.3533	0.0436701	0.293132	0.148977	0.881571	0.954188	ENSG00000121903.13	ZSCAN20
sense	chr1	HAVANA	gene	33512008	33512743	-	ID=ENSG00000235907.2;gene_id=ENSG00000235907.2;gene_type=processed_pseudogene;gene_status=KNOWN;gene_name=RP4-580O19.2;level=1;tag=pseudo_consens;havana_gene=OTTHUMG00000004175.2	35.3333	30.8333	31.3333	15.5	11.5	18.5	14.5	16.5	16.1667	21.3266	0.0801114	0.366831	0.218388	0.827127	0.925235	ENSG00000235907.2	RP4-580O19.2
sense	chr1	HAVANA	gene	33513999	34165842	-	ID=ENSG00000121904.16;gene_id=ENSG00000121904.16;gene_type=protein_coding;gene_status=KNOWN;gene_name=CSMD2;level=2;tag=ncRNA_host;havana_gene=OTTHUMG00000011135.10	3.69933	2.63967	4.16485	8.59142	6.04393	6.70831	20.2517	28.4187	15.2008	10.1309	-1.32829	0.469612	-2.82849	0.00467686	0.0202428	ENSG00000121904.16	CSMD2
sense	chr1	ENSEMBL	gene	33732499	33732635	-	ID=ENSG00000280715.1;gene_id=ENSG00000280715.1;gene_type=miRNA;gene_status=NOVEL;gene_name=AL161643.1;level=3	0	0	0	0	0	0	0	0	0	0	NA	NA	NA	NA	NA	ENSG00000280715.1	AL161643.1
sense	chr1	HAVANA	gene	33838523	33840140	+	ID=ENSG00000227000.2;gene_id=ENSG00000227000.2;gene_type=processed_pseudogene;gene_status=KNOWN;gene_name=HSPD1P14;level=1;tag=pseudo_consens;havana_gene=OTTHUMG00000057513.2	0	0	0	0	0	0	0	0	0	0	NA	NA	NA	NA	NA	ENSG00000227000.2	HSPD1P14
sense	chr1	HAVANA	gene	33860475	33864791	+	ID=ENSG00000176256.9;gene_id=ENSG00000176256.9;gene_type=protein_coding;gene_status=KNOWN;gene_name=HMGB4;level=2;havana_gene=OTTHUMG00000013143.3	0	0	0	0	0	0	0	0	0	0	NA	NA	NA	NA	NA	ENSG00000176256.9	HMGB4
sense	chr1	HAVANA	gene	33868953	33885458	+	ID=ENSG00000231163.4;gene_id=ENSG00000231163.4;gene_type=antisense;gene_status=NOVEL;gene_name=CSMD2-AS1;level=2;havana_gene=OTTHUMG00000013025.2	0	0	0	0	0	0	0	0	0	0	NA	NA	NA	NA	NA	ENSG00000231163.4	CSMD2-AS1
sense	chr1	ENSEMBL	gene	34112949	34113063	+	ID=ENSG00000201148.1;gene_id=ENSG00000201148.1;gene_type=rRNA;gene_status=KNOWN;gene_name=RNA5SP42;level=3	0	0	0	0	0	0	0	0	0	0	NA	NA	NA	NA	NA	ENSG00000201148.1	RNA5SP42
sense	chr1	HAVANA	gene	34166883	34219131	+	ID=ENSG00000142698.13;gene_id=ENSG00000142698.13;gene_type=protein_coding;gene_status=KNOWN;gene_name=C1orf94;level=2;havana_gene=OTTHUMG00000004012.4	0.747182	0.219284	0.0608736	0.110146	0.142928	0.162059	0.0723404	0.639409	0.587164	0.326622	-0.762456	0.752557	-1.01315	0.310986	NA	ENSG00000142698.13	C1orf94
sense	chr1	ENSEMBL	gene	34175866	34175949	-	ID=ENSG00000221053.1;gene_id=ENSG00000221053.1;gene_type=miRNA;gene_status=NOVEL;gene_name=AC115286.1;level=3	0	0	0	0	0	0	0	0	0	0	NA	NA	NA	NA	NA	ENSG00000221053.1	AC115286.1
sense	chr1	HAVANA	gene	34276859	34277292	-	ID=ENSG00000270241.1;gene_id=ENSG00000270241.1;gene_type=processed_pseudogene;gene_status=KNOWN;gene_name=RP4-657M3.2;level=1;tag=pseudo_consens;havana_gene=OTTHUMG00000184278.1	0	0	0	0	0	0	0	0	0	0	NA	NA	NA	NA	NA	ENSG00000270241.1	RP4-657M3.2
sense	chr1	ENSEMBL	gene	34669599	34669694	-	ID=ENSG00000207941.1;gene_id=ENSG00000207941.1;gene_type=miRNA;gene_status=KNOWN;gene_name=MIR552;level=3	0	0	0	0	0	0	0	0	0	0	NA	NA	NA	NA	NA	ENSG00000207941.1	MIR552
sense	chr1	HAVANA	gene	34712737	34859816	-	ID=ENSG00000163866.8;gene_id=ENSG00000163866.8;gene_type=protein_coding;gene_status=KNOWN;gene_name=SMIM12;level=2;tag=ncRNA_host;havana_gene=OTTHUMG00000004375.3	269.952	274.731	288.503	280.135	308.676	364.262	341.179	356.543	357.413	311.911	-0.060999	0.0994716	-0.613231	0.539724	0.750953	ENSG00000163866.8	SMIM12
sense	chr1	HAVANA	gene	34755047	34758512	+	ID=ENSG00000189280.3;gene_id=ENSG00000189280.3;gene_type=protein_coding;gene_status=KNOWN;gene_name=GJB5;level=2;havana_gene=OTTHUMG00000004053.1	0	0	0	1.5	2	1	2	9	3	1.97781	-1.06218	0.804304	-1.32062	0.186628	NA	ENSG00000189280.3	GJB5
sense	chr1	HAVANA	gene	34759741	34763724	+	ID=ENSG00000189433.5;gene_id=ENSG00000189433.5;gene_type=protein_coding;gene_status=KNOWN;gene_name=GJB4;level=2;havana_gene=OTTHUMG00000004052.1	0	0	0	1	0	1	2	0	0	0.411081	0.0329086	0.806639	0.0407972	0.967458	NA	ENSG00000189433.5	GJB4
sense	chr1	HAVANA	gene	34761426	34788097	-	ID=ENSG00000255811.1;gene_id=ENSG00000255811.1;gene_type=antisense;gene_status=NOVEL;gene_name=RP1-34M23.5;level=2;tag=ncRNA_host;havana_gene=OTTHUMG00000167758.1	0.0387494	0.0266762	0.0386669	1.10422	1.57524	2.5665	3.1685	1.56422	1.01091	1.25344	0.0585508	0.846446	0.0691725	0.944852	NA	ENSG00000255811.1	RP1-34M23.5
sense	chr1	ENSEMBL	gene	34778561	34778644	-	ID=ENSG00000216162.1;gene_id=ENSG00000216162.1;gene_type=miRNA;gene_status=NOVEL;gene_name=AL121988.1;level=3	0	0	0	0	0	0	0	0	0	0	NA	NA	NA	NA	NA	ENSG00000216162.1	AL121988.1
sense	chr1	HAVANA	gene	34781189	34786369	+	ID=ENSG00000188910.7;gene_id=ENSG00000188910.7;gene_type=protein_coding;gene_status=KNOWN;gene_name=GJB3;level=2;havana_gene=OTTHUMG00000004051.1	0	0	0	1	2	2	4	0	0	0.942448	0.257059	0.871281	0.295036	0.767966	NA	ENSG00000188910.7	GJB3
sense	chr1	HAVANA	gene	34792998	34795747	+	ID=ENSG00000187513.8;gene_id=ENSG00000187513.8;gene_type=protein_coding;gene_status=KNOWN;gene_name=GJA4;level=2;havana_gene=OTTHUMG00000004050.1	0	0	0	1	0	0	0	2	1	0.418987	-0.574471	0.806376	-0.712411	0.476211	NA	ENSG00000187513.8	GJA4
sense	chr1	HAVANA	gene	34850694	34851555	+	ID=ENSG00000230163.1;gene_id=ENSG00000230163.1;gene_type=antisense;gene_status=NOVEL;gene_name=RP5-997D16.2;level=2;havana_gene=OTTHUMG00000004048.1	3	4	6	8	5	10	7	10	7	6.49398	0.0178136	0.546033	0.0326236	0.973975	0.989637	ENSG00000230163.1	RP5-997D16.2
sense	chr1	HAVANA	gene	34865436	34929585	-	ID=ENSG00000116544.10;gene_id=ENSG00000116544.10;gene_type=protein_coding;gene_status=KNOWN;gene_name=DLGAP3;level=2;havana_gene=OTTHUMG00000004049.1	3.41634	3.01449	7.0101	4.19941	11.1137	14.4874	13.4383	12.957	19.3909	9.34896	-0.517563	0.490108	-1.05602	0.29096	0.518749	ENSG00000116544.10	DLGAP3
sense	chr1	HAVANA	gene	34974356	34985313	-	ID=ENSG00000241014.1;gene_id=ENSG00000241014.1;gene_type=processed_transcript;gene_status=NOVEL;gene_name=RP11-244H3.1;level=2;havana_gene=OTTHUMG00000004046.3	11	13.0182	19.0078	30.6836	32.132	36.4203	33.8333	27.1835	28.3651	25.057	0.23526	0.301839	0.77942	0.435732	0.665217	ENSG00000241014.1	RP11-244H3.1
sense	chr1	HAVANA	gene	34981533	35031741	-	ID=ENSG00000271741.1;gene_id=ENSG00000271741.1;gene_type=protein_coding;gene_status=NOVEL;gene_name=RP11-244H3.4;level=2;havana_gene=OTTHUMG00000185379.1	85.1868	68.72	69.4184	80.6874	77.7627	70.94	74.5766	68.8837	61.732	72.9491	0.248978	0.19316	1.28897	0.197408	0.399393	ENSG00000271741.1	RP11-244H3.4
sense	chr1	HAVANA	gene	34981535	34985353	-	ID=ENSG00000243749.1;gene_id=ENSG00000243749.1;gene_type=protein_coding;gene_status=KNOWN;gene_name=ZMYM6NB;level=1;havana_gene=OTTHUMG00000004158.1	8	10.0182	13.0078	12.6667	13.0479	9.3727	11.8333	7.06897	10.3651	10.5483	0.337467	0.466931	0.722733	0.469844	0.695375	ENSG00000243749.1	ZMYM6NB
sense	chr1	HAVANA	gene	34986165	35031968	-	ID=ENSG00000163867.15;gene_id=ENSG00000163867.15;gene_type=protein_coding;gene_status=KNOWN;gene_name=ZMYM6;level=2;havana_gene=OTTHUMG00000004163.4	86.1868	64.7018	61.4106	72.0207	65.7148	65.5673	66.7433	68.3147	53.3669	66.8621	0.207728	0.20466	1.01499	0.31011	0.541102	ENSG00000163867.15	ZMYM6
sense	chr1	HAVANA	gene	35053468	35059271	+	ID=ENSG00000233940.1;gene_id=ENSG00000233940.1;gene_type=processed_pseudogene;gene_status=KNOWN;gene_name=RP11-248I9.2;level=1;tag=pseudo_consens;havana_gene=OTTHUMG00000004160.1	0.042803	0.0105263	0.0200499	0.0604167	0.603683	0.187061	0.0689686	0.718697	0.0424126	0.215376	0.0357064	0.672702	0.0530791	0.957669	NA	ENSG00000233940.1	RP11-248I9.2
sense	chr1	HAVANA	gene	35059786	35115859	+	ID=ENSG00000197056.8;gene_id=ENSG00000197056.8;gene_type=protein_coding;gene_status=KNOWN;gene_name=ZMYM1;level=1;havana_gene=OTTHUMG00000004374.2	56.4599	34.4689	31.0299	6.79174	6.79495	6.8583	10.7393	14.5235	13.3935	20.7553	-0.729884	0.436483	-1.67219	0.094486	0.237034	ENSG00000197056.8	ZMYM1
sense	chr1	HAVANA	gene	35122022	35122484	+	ID=ENSG00000228348.1;gene_id=ENSG00000228348.1;gene_type=processed_pseudogene;gene_status=KNOWN;gene_name=EFCAB14P1;level=1;tag=pseudo_consens;havana_gene=OTTHUMG00000004161.1	21	8.5	9	18.5	21.5	13.5	23.5	24	19.5	17.4388	-0.222305	0.379708	-0.585463	0.558237	0.76518	ENSG00000228348.1	EFCAB14P1
sense	chr1	HAVANA	gene	35176378	35193148	-	ID=ENSG00000116560.9;gene_id=ENSG00000116560.9;gene_type=protein_coding;gene_status=KNOWN;gene_name=SFPQ;level=2;havana_gene=OTTHUMG00000004157.7	4295.87	4248.88	4272.32	2076.15	2087.18	2371.01	2788.31	2884.25	2561.48	3090.36	-0.244676	0.0424138	-5.76877	7.98522e-09	1.09225e-07	ENSG00000116560.9	SFPQ
sense	chr1	ENSEMBL	gene	35195969	35196062	+	ID=ENSG00000201868.1;gene_id=ENSG00000201868.1;gene_type=misc_RNA;gene_status=NOVEL;gene_name=Y_RNA;level=3	0	0	0	1	0	0	0	0	0	0.110486	0.44575	0.532058	0.837785	0.402151	NA	ENSG00000201868.1	Y_RNA
sense	chr1	HAVANA	gene	35268967	35422058	+	ID=ENSG00000146463.10;gene_id=ENSG00000146463.10;gene_type=protein_coding;gene_status=KNOWN;gene_name=ZMYM4;level=2;tag=ncRNA_host;havana_gene=OTTHUMG00000004241.3	525.138	473.57	485.719	360.443	334.299	370.188	399.779	375.613	368.955	411.202	-0.017103	0.0873613	-0.195774	0.844787	0.934539	ENSG00000146463.10	ZMYM4
sense	chr1	ENSEMBL	gene	35292196	35292498	-	ID=ENSG00000240374.3;gene_id=ENSG00000240374.3;gene_type=misc_RNA;gene_status=KNOWN;gene_name=RN7SL503P;level=3	0	0	0	0	0	0	0.00854701	0.05	0	0	NA	NA	NA	NA	NA	ENSG00000240374.3	RN7SL503P
sense	chr1	ENSEMBL	gene	35310274	35310425	+	ID=ENSG00000201542.1;gene_id=ENSG00000201542.1;gene_type=snoRNA;gene_status=NOVEL;gene_name=SNORA62;level=3	0	0	0	0	0	0	0	0	0	0	NA	NA	NA	NA	NA	ENSG00000201542.1	SNORA62
sense	chr1	HAVANA	gene	35350722	35351607	+	ID=ENSG00000229994.1;gene_id=ENSG00000229994.1;gene_type=processed_pseudogene;gene_status=KNOWN;gene_name=RPL5P4;level=1;tag=pseudo_consens;havana_gene=OTTHUMG00000004240.1	121.471	117.618	115.993	58.2554	57.8383	61.6089	67.4625	69.9333	71.9381	83.4081	-0.141826	0.19021	-0.74563	0.455891	0.683765	ENSG00000229994.1	RPL5P4
sense	chr1	HAVANA	gene	35358822	35366077	-	ID=ENSG00000227409.1;gene_id=ENSG00000227409.1;gene_type=antisense;gene_status=NOVEL;gene_name=ZMYM4-AS1;level=2;havana_gene=OTTHUMG00000004369.1	36	44.5	35.5	22.0127	16.25	32	19.5	32	21	28.9104	0.0207777	0.319945	0.0649414	0.948221	0.979879	ENSG00000227409.1	ZMYM4-AS1
sense	chr1	ENSEMBL	gene	35399997	35400319	+	ID=ENSG00000278702.1;gene_id=ENSG00000278702.1;gene_type=misc_RNA;gene_status=NOVEL;gene_name=Metazoa_SRP;level=3	0.0294118	0.0156214	0	0	0.0459559	0	0.00328947	0.03125	0	0	NA	NA	NA	NA	NA	ENSG00000278702.1	Metazoa_SRP
sense	chr1	HAVANA	gene	35433490	35557950	-	ID=ENSG00000142687.16;gene_id=ENSG00000142687.16;gene_type=protein_coding;gene_status=KNOWN;gene_name=KIAA0319L;level=1;havana_gene=OTTHUMG00000004370.5	286.035	258.308	273.593	405.969	387.757	436.121	357.511	398.202	360.455	346.424	0.227899	0.0897156	2.54024	0.0110778	0.0419831	ENSG00000142687.16	KIAA0319L
sense	chr1	HAVANA	gene	35509742	35511438	+	ID=ENSG00000236274.1;gene_id=ENSG00000236274.1;gene_type=processed_pseudogene;gene_status=KNOWN;gene_name=RP4-728D4.3;level=2;havana_gene=OTTHUMG00000004373.1	0.125	0	0	0	0	0	0	1	0	0.0999897	-0.417052	0.532201	-0.783636	0.433254	NA	ENSG00000236274.1	RP4-728D4.3
sense	chr1	HAVANA	gene	35557473	35567274	+	ID=ENSG00000020129.14;gene_id=ENSG00000020129.14;gene_type=protein_coding;gene_status=KNOWN;gene_name=NCDN;level=2;havana_gene=OTTHUMG00000059204.2	500.537	525.007	554.5	449.026	384	495	628.5	596.507	586.5	519.35	-0.360659	0.0804044	-4.48557	7.27198e-06	6.25738e-05	ENSG00000020129.14	NCDN
sense	chr1	HAVANA	gene	35569813	35577729	-	ID=ENSG00000239636.1;gene_id=ENSG00000239636.1;gene_type=antisense;gene_status=NOVEL;gene_name=RP4-728D4.2;level=2;havana_gene=OTTHUMG00000004372.1	4	3	9.00758	4.50833	4.00943	9	2.5	9	7	5.70531	0.0603832	0.610092	0.0989739	0.921159	0.969425	ENSG00000239636.1	RP4-728D4.2
sense	chr1	HAVANA	gene	35573370	35595328	+	ID=ENSG00000116819.6;gene_id=ENSG00000116819.6;gene_type=protein_coding;gene_status=KNOWN;gene_name=TFAP2E;level=2;havana_gene=OTTHUMG00000004388.1	15.6646	21.4809	16.7265	9.65768	11.7865	20.8026	18.4149	15.2924	19.0748	16.4554	-0.185625	0.391811	-0.473762	0.63567	0.817654	ENSG00000116819.6	TFAP2E
sense	chr1	HAVANA	gene	35599544	35641844	-	ID=ENSG00000126067.10;gene_id=ENSG00000126067.10;gene_type=protein_coding;gene_status=KNOWN;gene_name=PSMB2;level=2;havana_gene=OTTHUMG00000004169.2	1233.21	1198.65	1224.14	648.718	548.542	651.684	704.527	732.397	720.49	860.765	-0.134369	0.0687516	-1.95441	0.0506529	0.145875	ENSG00000126067.10	PSMB2
sense	chr1	HAVANA	gene	35713875	35719472	-	ID=ENSG00000142686.7;gene_id=ENSG00000142686.7;gene_type=protein_coding;gene_status=KNOWN;gene_name=C1orf216;level=2;havana_gene=OTTHUMG00000004167.3	124	123	142.045	159.154	137	190	153.071	164.083	130	145.04	0.206121	0.138991	1.48298	0.13808	0.312562	ENSG00000142686.7	C1orf216
sense	chr1	HAVANA	gene	35720218	35769967	-	ID=ENSG00000092853.12;gene_id=ENSG00000092853.12;gene_type=protein_coding;gene_status=KNOWN;gene_name=CLSPN;level=2;havana_gene=OTTHUMG00000004168.6	688	628.815	609.602	581.738	513.188	623.865	727.603	754.732	679.169	639.316	-0.24272	0.071933	-3.37424	0.000740191	0.00408481	ENSG00000092853.12	CLSPN
sense	chr1	HAVANA	gene	35739389	35743576	+	ID=ENSG00000232335.1;gene_id=ENSG00000232335.1;gene_type=antisense;gene_status=NOVEL;gene_name=RP11-435D7.3;level=2;havana_gene=OTTHUMG00000008426.1	37.0411	33.1944	38.0101	39.5934	46.9762	51.0357	54.525	47.525	43.7314	43.0093	-0.00141702	0.238232	-0.00594805	0.995254	0.998337	ENSG00000232335.1	RP11-435D7.3
sense	chr1	HAVANA	gene	35808172	35857890	+	ID=ENSG00000134698.10;gene_id=ENSG00000134698.10;gene_type=protein_coding;gene_status=KNOWN;gene_name=AGO4;level=2;havana_gene=OTTHUMG00000004243.4	36.5195	56.633	50.651	157.472	160.367	199.465	242.022	205.363	214.384	141.249	-0.270076	0.137045	-1.97071	0.0487576	0.14163	ENSG00000134698.10	AGO4
sense	chr1	HAVANA	gene	35869808	35929610	+	ID=ENSG00000092847.9;gene_id=ENSG00000092847.9;gene_type=protein_coding;gene_status=KNOWN;gene_name=AGO1;level=2;havana_gene=OTTHUMG00000007381.3	352.786	407.927	412.271	240.018	255.305	323.337	334.847	325.811	289.539	326.81	-0.130045	0.104432	-1.24526	0.213037	0.42154	ENSG00000092847.9	AGO1
sense	chr1	HAVANA	gene	35873270	35873752	-	ID=ENSG00000271164.1;gene_id=ENSG00000271164.1;gene_type=processed_pseudogene;gene_status=KNOWN;gene_name=RP4-789D17.4;level=1;tag=pseudo_consens;havana_gene=OTTHUMG00000184282.1	0	0	0	3	1	0	1	2	2	0.963234	-0.143661	0.869208	-0.165278	0.868726	NA	ENSG00000271164.1	RP4-789D17.4
sense	chr1	HAVANA	gene	35925832	35929610	+	ID=ENSG00000280133.1;gene_id=ENSG00000280133.1;gene_type=TEC;gene_status=KNOWN;gene_name=RP4-789D17.3;level=2;havana_gene=OTTHUMG00000175797.1	18.25	28.5833	23	22	18.5	23.5	35.5	24	27	24.2622	-0.342681	0.325058	-1.05422	0.291784	0.51975	ENSG00000280133.1	RP4-789D17.3
sense	chr1	HAVANA	gene	35929720	35930115	-	ID=ENSG00000271914.1;gene_id=ENSG00000271914.1;gene_type=lincRNA;gene_status=NOVEL;gene_name=RP4-789D17.5;level=2;havana_gene=OTTHUMG00000185706.1	0	0.5	0	1	0	0	0	1	0	0.210476	0.0267511	0.669005	0.0399864	0.968104	NA	ENSG00000271914.1	RP4-789D17.5
sense	chr1	HAVANA	gene	35930718	36072500	+	ID=ENSG00000126070.17;gene_id=ENSG00000126070.17;gene_type=protein_coding;gene_status=KNOWN;gene_name=AGO3;level=2;havana_gene=OTTHUMG00000184172.3	152.495	147.049	133.623	159.981	152.526	169.305	186.813	186.63	178.874	161.111	-0.109193	0.127535	-0.856182	0.391897	0.625209	ENSG00000126070.17	AGO3
sense	chr1	HAVANA	gene	35992109	36013630	-	ID=ENSG00000271554.1;gene_id=ENSG00000271554.1;gene_type=antisense;gene_status=NOVEL;gene_name=RP4-665N4.8;level=2;havana_gene=OTTHUMG00000184173.1	14.6336	8.6111	15.8935	18.6924	21.5345	13.4255	20.5441	16.2377	15.2704	16.0595	0.147312	0.38755	0.380111	0.703863	0.8599	ENSG00000271554.1	RP4-665N4.8
sense	chr1	HAVANA	gene	36080066	36082322	-	ID=ENSG00000232862.4;gene_id=ENSG00000232862.4;gene_type=transcribed_processed_pseudogene;gene_status=KNOWN;gene_name=RP4-665N4.4;level=1;tag=pseudo_consens;havana_gene=OTTHUMG00000008497.3	0	0	0.00606061	1	0	1	3.04762	0	2.00606	0.727491	-0.675738	0.866148	-0.780165	0.435294	NA	ENSG00000232862.4	RP4-665N4.4
sense	chr1	HAVANA	gene	36084075	36088275	+	ID=ENSG00000092850.10;gene_id=ENSG00000092850.10;gene_type=protein_coding;gene_status=KNOWN;gene_name=TEKT2;level=2;havana_gene=OTTHUMG00000007629.3	2	0	2	5	0	1	1	4	0.533716	1.73837	0.0642332	0.835354	0.0768934	0.938708	NA	ENSG00000092850.10	TEKT2
sense	chr1	HAVANA	gene	36088875	36093932	+	ID=ENSG00000116863.10;gene_id=ENSG00000116863.10;gene_type=protein_coding;gene_status=KNOWN;gene_name=ADPRHL2;level=2;havana_gene=OTTHUMG00000007628.2	227.5	213.5	267	287	259.5	287	269	269	255	257.166	0.160988	0.107144	1.50254	0.132957	0.304187	ENSG00000116863.10	ADPRHL2
sense	chr1	HAVANA	gene	36095236	36125220	-	ID=ENSG00000171812.9;gene_id=ENSG00000171812.9;gene_type=protein_coding;gene_status=KNOWN;gene_name=COL8A2;level=2;havana_gene=OTTHUMG00000007665.5	1.19572	1.72907	0.993707	1.00966	0.848918	1.95707	4.50722	4.25737	4.84298	2.34965	-1.28325	0.772813	-1.66049	0.0968162	NA	ENSG00000171812.9	COL8A2
sense	chr1	HAVANA	gene	36136570	36156053	-	ID=ENSG00000054116.10;gene_id=ENSG00000054116.10;gene_type=protein_coding;gene_status=KNOWN;gene_name=TRAPPC3;level=2;havana_gene=OTTHUMG00000007664.3	283.003	267.075	273.027	265.911	248.878	278.528	295.631	272.038	269.882	271.016	0.010646	0.101527	0.10486	0.916487	0.967501	ENSG00000054116.10	TRAPPC3
sense	chr1	HAVANA	gene	36155579	36180849	+	ID=ENSG00000116871.14;gene_id=ENSG00000116871.14;gene_type=protein_coding;gene_status=KNOWN;gene_name=MAP7D1;level=1;havana_gene=OTTHUMG00000007714.4	661.477	662.746	768.12	488.174	446.932	532.879	432.82	445.502	453.95	547.313	0.224537	0.0848595	2.64599	0.00814527	0.0324935	ENSG00000116871.14	MAP7D1
sense	chr1	ENSEMBL	gene	36191915	36192170	+	ID=ENSG00000264592.2;gene_id=ENSG00000264592.2;gene_type=misc_RNA;gene_status=KNOWN;gene_name=RN7SL131P;level=3	0	0	0	0.0630608	0.114379	0.02	0.0123457	0	0.0687245	0	NA	NA	NA	NA	NA	ENSG00000264592.2	RN7SL131P
sense	chr1	HAVANA	gene	36224416	36305357	+	ID=ENSG00000054118.12;gene_id=ENSG00000054118.12;gene_type=protein_coding;gene_status=KNOWN;gene_name=THRAP3;level=2;tag=ncRNA_host;havana_gene=OTTHUMG00000007866.4	1523.84	1452.86	1463.69	1347.24	1311.59	1422.32	1577.27	1529.32	1485.31	1447.69	-0.0810061	0.0511052	-1.58509	0.112947	0.270535	ENSG00000054118.12	THRAP3
sense	chr1	HAVANA	gene	36241898	36242156	-	ID=ENSG00000231849.1;gene_id=ENSG00000231849.1;gene_type=processed_pseudogene;gene_status=KNOWN;gene_name=UBE2V2P4;level=2;havana_gene=OTTHUMG00000007715.1	0	0.5	0	0	0.5	0	0	0	0	0	NA	NA	NA	NA	NA	ENSG00000231849.1	UBE2V2P4
sense	chr1	ENSEMBL	gene	36256467	36256559	+	ID=ENSG00000278491.1;gene_id=ENSG00000278491.1;gene_type=miRNA;gene_status=NOVEL;gene_name=AL360074.1;level=3	0.00255102	0	0	0.00171821	0.0217014	0.518458	0.00842697	0.0166286	0.00568218	0.10186	0.433911	0.529569	0.819365	0.412578	NA	ENSG00000278491.1	AL360074.1
sense	chr1	HAVANA	gene	36306387	36324886	+	ID=ENSG00000214193.8;gene_id=ENSG00000214193.8;gene_type=protein_coding;gene_status=KNOWN;gene_name=SH3D21;level=2;havana_gene=OTTHUMG00000007868.6	45.0779	57.6796	44.3955	64.2628	70.9879	87.957	31.5374	30.2131	27.8439	51.0741	1.36772	0.239594	5.70847	1.13994e-08	1.52239e-07	ENSG00000214193.8	SH3D21
sense	chr1	HAVANA	gene	36322031	36324154	-	ID=ENSG00000142694.6;gene_id=ENSG00000142694.6;gene_type=protein_coding;gene_status=KNOWN;gene_name=EVA1B;level=2;havana_gene=OTTHUMG00000007867.1	31	19	26	15	27.5	28	13	10	9	20.0942	1.16922	0.387043	3.02089	0.0025203	0.0119242	ENSG00000142694.6	EVA1B
sense	chr1	HAVANA	gene	36323734	36329221	+	ID=ENSG00000116883.8;gene_id=ENSG00000116883.8;gene_type=antisense;gene_status=NOVEL;gene_name=RP11-268J15.5;level=2;havana_gene=OTTHUMG00000184623.1	11.0165	9.5099	13.3831	62.2275	56.7153	54.9861	21.6623	21.8	22.8143	29.9833	1.43294	0.285521	5.0187	5.20216e-07	5.45548e-06	ENSG00000116883.8	RP11-268J15.5
sense	chr1	HAVANA	gene	36339624	36385896	-	ID=ENSG00000196182.9;gene_id=ENSG00000196182.9;gene_type=protein_coding;gene_status=KNOWN;gene_name=STK40;level=2;havana_gene=OTTHUMG00000008238.4	281.882	259.501	295.455	321.878	323.283	349.454	361.799	418.24	377.097	327.313	-0.130295	0.0952527	-1.36789	0.171347	0.363364	ENSG00000196182.9	STK40
sense	chr1	HAVANA	gene	36391238	36397892	-	ID=ENSG00000181817.5;gene_id=ENSG00000181817.5;gene_type=protein_coding;gene_status=KNOWN;gene_name=LSM10;level=2;havana_gene=OTTHUMG00000008140.1	314	302.725	333.296	197.797	162.282	221.816	263.08	271.833	270.585	259.715	-0.383345	0.111453	-3.43953	0.000582724	0.00329189	ENSG00000181817.5	LSM10
sense	chr1	ENSEMBL	gene	36402721	36402859	-	ID=ENSG00000222821.1;gene_id=ENSG00000222821.1;gene_type=snRNA;gene_status=KNOWN;gene_name=RNU4-27P;level=3	0	0	0	0	0	0	0	0	0	0	NA	NA	NA	NA	NA	ENSG00000222821.1	RNU4-27P
sense	chr1	HAVANA	gene	36415827	36450451	-	ID=ENSG00000116885.17;gene_id=ENSG00000116885.17;gene_type=protein_coding;gene_status=KNOWN;gene_name=OSCP1;level=1;tag=ncRNA_host;havana_gene=OTTHUMG00000008139.6	15.0069	15.3204	17.2561	34.2236	24.4141	24.3198	34.912	19.7564	31.0295	23.443	0.0196515	0.3238	0.0606903	0.951606	0.98144	ENSG00000116885.17	OSCP1
sense	chr1	ENSEMBL	gene	36418450	36418578	-	ID=ENSG00000201448.1;gene_id=ENSG00000201448.1;gene_type=snoRNA;gene_status=NOVEL;gene_name=SNORA63;level=3	0	0	0	0	0	0	0	0	0	0	NA	NA	NA	NA	NA	ENSG00000201448.1	SNORA63
sense	chr1	HAVANA	gene	36455718	36464437	-	ID=ENSG00000116898.10;gene_id=ENSG00000116898.10;gene_type=protein_coding;gene_status=KNOWN;gene_name=MRPS15;level=2;havana_gene=OTTHUMG00000008042.4	422.274	423.512	445.534	229.072	225.581	245.449	290.533	253.627	255.331	313.104	-0.103139	0.102406	-1.00715	0.313861	0.545242	ENSG00000116898.10	MRPS15
sense	chr1	HAVANA	gene	36466043	36483278	-	ID=ENSG00000119535.16;gene_id=ENSG00000119535.16;gene_type=protein_coding;gene_status=KNOWN;gene_name=CSF3R;level=2;havana_gene=OTTHUMG00000008010.5	2.14169	0.0600846	0.0128205	19.0182	15.512	26.0482	4.12007	5.06614	0.0692143	7.72742	2.5682	0.585261	4.38812	1.14335e-05	9.51734e-05	ENSG00000119535.16	CSF3R
sense	chr1	HAVANA	gene	36630335	36630857	+	ID=ENSG00000230214.1;gene_id=ENSG00000230214.1;gene_type=processed_pseudogene;gene_status=KNOWN;gene_name=FTLP18;level=1;tag=pseudo_consens;havana_gene=OTTHUMG00000004186.1	0	0	0	0	0	0	0	0	0	0	NA	NA	NA	NA	NA	ENSG00000230214.1	FTLP18
sense	chr1	ENSEMBL	gene	36630807	36630885	-	ID=ENSG00000281218.1;gene_id=ENSG00000281218.1;gene_type=miRNA;gene_status=NOVEL;gene_name=AL080286.1;level=3	0	0	0	0	0	0	0	0	0	0	NA	NA	NA	NA	NA	ENSG00000281218.1	AL080286.1
sense	chr1	HAVANA	gene	36773140	36775768	+	ID=ENSG00000234481.1;gene_id=ENSG00000234481.1;gene_type=antisense;gene_status=NOVEL;gene_name=RP4-614N24.1;level=2;havana_gene=OTTHUMG00000004187.1	0	0	0	0	0	0	0	0	0	0	NA	NA	NA	NA	NA	ENSG00000234481.1	RP4-614N24.1
sense	chr1	HAVANA	gene	36795527	37034129	-	ID=ENSG00000163873.8;gene_id=ENSG00000163873.8;gene_type=protein_coding;gene_status=KNOWN;gene_name=GRIK3;level=2;tag=ncRNA_host;havana_gene=OTTHUMG00000004189.1	1.07961	1.15267	0.491781	0.192742	0.852344	0.401148	0.879984	0.443837	0.284992	0.454132	0.0426108	0.811387	0.052516	0.958118	NA	ENSG00000163873.8	GRIK3
sense	chr1	ENSEMBL	gene	36909316	36909416	-	ID=ENSG00000280570.1;gene_id=ENSG00000280570.1;gene_type=miRNA;gene_status=NOVEL;gene_name=AC117945.1;level=3	0	0	0	0.0428571	0	0	0.0172414	0.02	0	0	NA	NA	NA	NA	NA	ENSG00000280570.1	AC117945.1
sense	chr1	ENSEMBL	gene	37161563	37161634	+	ID=ENSG00000264698.1;gene_id=ENSG00000264698.1;gene_type=miRNA;gene_status=KNOWN;gene_name=MIR4255;level=3	0	0	0	0	0	0	0	0	0	0	NA	NA	NA	NA	NA	ENSG00000264698.1	MIR4255
sense	chr1	ENSEMBL	gene	37203610	37203716	+	ID=ENSG00000207328.1;gene_id=ENSG00000207328.1;gene_type=snRNA;gene_status=KNOWN;gene_name=RNU6-636P;level=3	0	0	0	0	0	0	0	0	0	0	NA	NA	NA	NA	NA	ENSG00000207328.1	RNU6-636P
sense	chr1	HAVANA	gene	37262739	37325100	-	ID=ENSG00000223944.1;gene_id=ENSG00000223944.1;gene_type=lincRNA;gene_status=NOVEL;gene_name=RP5-1180C18.1;level=1;tag=ncRNA_host;havana_gene=OTTHUMG00000004188.1	0.00787402	0.0333333	0	0.05007	0.141667	0.721847	0.104924	1.56036	0.571644	0.410361	-0.589432	0.804072	-0.733058	0.463523	NA	ENSG00000223944.1	RP5-1180C18.1
sense	chr1	ENSEMBL	gene	37264677	37264786	-	ID=ENSG00000252368.1;gene_id=ENSG00000252368.1;gene_type=rRNA;gene_status=KNOWN;gene_name=RNA5SP43;level=3	0	0	0	0	0	0	0	0	0	0	NA	NA	NA	NA	NA	ENSG00000252368.1	RNA5SP43
sense	chr1	HAVANA	gene	37330852	37330996	+	ID=ENSG00000230451.2;gene_id=ENSG00000230451.2;gene_type=processed_pseudogene;gene_status=KNOWN;gene_name=RPS29P6;level=1;tag=pseudo_consens;havana_gene=OTTHUMG00000156996.2	0	0	0	0	0	0	0	0	0	0	NA	NA	NA	NA	NA	ENSG00000230451.2	RPS29P6
sense	chr1	HAVANA	gene	37454879	37474411	-	ID=ENSG00000233621.1;gene_id=ENSG00000233621.1;gene_type=antisense;gene_status=NOVEL;gene_name=LINC01137;level=2;havana_gene=OTTHUMG00000004224.1	6.15729	3.23279	2.5281	21.4857	18.2983	18.7682	13.2626	8.78737	16.8073	11.8015	0.620105	0.425866	1.45611	0.145363	0.324226	ENSG00000233621.1	LINC01137
sense	chr1	HAVANA	gene	37474552	37484379	+	ID=ENSG00000163874.8;gene_id=ENSG00000163874.8;gene_type=protein_coding;gene_status=KNOWN;gene_name=ZC3H12A;level=1;tag=ncRNA_host;havana_gene=OTTHUMG00000004221.2	67	61.5	53.5	74.5	65	71	60	67.5	48.5	62.7909	0.341828	0.205469	1.66364	0.0961835	0.24015	ENSG00000163874.8	ZC3H12A
sense	chr1	ENSEMBL	gene	37480230	37480289	+	ID=ENSG00000278228.1;gene_id=ENSG00000278228.1;gene_type=miRNA;gene_status=KNOWN;gene_name=MIR6732;level=3	0	0	0	0	0	1	1.5	0	1	0.409116	-0.587461	0.803771	-0.730881	0.464852	NA	ENSG00000278228.1	MIR6732
sense	chr1	HAVANA	gene	37492575	37514774	-	ID=ENSG00000163875.14;gene_id=ENSG00000163875.14;gene_type=protein_coding;gene_status=KNOWN;gene_name=MEAF6;level=2;tag=ncRNA_host;havana_gene=OTTHUMG00000004223.3	196.633	203.607	192.077	229.643	217.584	233.202	270.157	254.144	258.76	225.681	-0.112287	0.109506	-1.02539	0.305179	0.535333	ENSG00000163875.14	MEAF6
sense	chr1	ENSEMBL	gene	37500935	37500994	-	ID=ENSG00000263675.1;gene_id=ENSG00000263675.1;gene_type=miRNA;gene_status=KNOWN;gene_name=MIR5581;level=3	0	0	0	1	0	0	0	0	0	0.110486	0.44575	0.532058	0.837785	0.402151	NA	ENSG00000263675.1	MIR5581
sense	chr1	HAVANA	gene	37534449	37554302	-	ID=ENSG00000163877.9;gene_id=ENSG00000163877.9;gene_type=protein_coding;gene_status=KNOWN;gene_name=SNIP1;level=2;havana_gene=OTTHUMG00000004225.2	123.887	105.865	121.591	169.357	147.086	175.93	177.496	168.046	160.182	147.452	0.0500124	0.132022	0.378819	0.704822	0.860437	ENSG00000163877.9	SNIP1
sense	chr1	HAVANA	gene	37544763	37545294	+	ID=ENSG00000232273.1;gene_id=ENSG00000232273.1;gene_type=processed_pseudogene;gene_status=KNOWN;gene_name=FTH1P1;level=1;tag=pseudo_consens;havana_gene=OTTHUMG00000004219.1	2.79394	2.84798	4.04814	10.5717	8.74343	9.56364	7.26638	6.33551	5.3446	6.3087	0.745744	0.547042	1.36323	0.17281	0.365357	ENSG00000232273.1	FTH1P1
sense	chr1	HAVANA	gene	37556247	37556499	+	ID=ENSG00000237749.4;gene_id=ENSG00000237749.4;gene_type=processed_pseudogene;gene_status=KNOWN;gene_name=RP3-423B22.5;level=2;havana_gene=OTTHUMG00000004220.2	52.446	53.9631	48.5048	106.845	91.1369	97.7647	110.113	107.615	108.675	84.4331	-0.05458	0.169149	-0.322675	0.746942	0.884109	ENSG00000237749.4	RP3-423B22.5
sense	chr1	HAVANA	gene	37556919	37566857	+	ID=ENSG00000163879.10;gene_id=ENSG00000163879.10;gene_type=protein_coding;gene_status=KNOWN;gene_name=DNALI1;level=2;havana_gene=OTTHUMG00000004222.3	4	10.5	6	3	3	3.13125	11.1667	6.6625	5.03333	5.72393	-1.04942	0.621651	-1.68812	0.0913881	0.231292	ENSG00000163879.10	DNALI1
sense	chr1	HAVANA	gene	37566816	37595935	-	ID=ENSG00000134697.11;gene_id=ENSG00000134697.11;gene_type=protein_coding;gene_status=KNOWN;gene_name=GNL2;level=1;havana_gene=OTTHUMG00000004322.4	822.605	788.547	786.14	437.973	417.009	443.739	635.474	607.092	535.463	610.796	-0.360678	0.0753294	-4.78801	1.68444e-06	1.61777e-05	ENSG00000134697.11	GNL2
sense	chr1	HAVANA	gene	37611350	37634923	-	ID=ENSG00000169218.12;gene_id=ENSG00000169218.12;gene_type=protein_coding;gene_status=KNOWN;gene_name=RSPO1;level=2;havana_gene=OTTHUMG00000004321.4	2.01562	3.00935	0	0.0279707	0.475	0	0	0.0778036	0.0536983	0.600024	0.0179343	0.782056	0.0229322	0.981704	NA	ENSG00000169218.12	RSPO1
sense	chr1	HAVANA	gene	37681570	37692249	-	ID=ENSG00000116922.13;gene_id=ENSG00000116922.13;gene_type=protein_coding;gene_status=KNOWN;gene_name=C1orf109;level=2;havana_gene=OTTHUMG00000004323.4	321.445	342.611	332.232	99.5147	85.6762	115.633	143	137.258	124.528	193.611	-0.333416	0.139016	-2.3984	0.0164669	0.0585495	ENSG00000116922.13	C1orf109
sense	chr1	HAVANA	gene	37692418	37709719	+	ID=ENSG00000134690.9;gene_id=ENSG00000134690.9;gene_type=protein_coding;gene_status=KNOWN;gene_name=CDCA8;level=2;havana_gene=OTTHUMG00000004320.1	760.701	719.365	726.317	663.779	707.021	738.309	637.412	654.878	636.28	692.122	0.217853	0.0703348	3.09738	0.00195242	0.00952803	ENSG00000134690.9	CDCA8
sense	chr1	HAVANA	gene	37713880	37765133	-	ID=ENSG00000183317.15;gene_id=ENSG00000183317.15;gene_type=protein_coding;gene_status=KNOWN;gene_name=EPHA10;level=2;tag=ncRNA_host;havana_gene=OTTHUMG00000004325.3	4.72163	3.41875	1.35723	33.0715	35.8146	39.1595	37.9746	41.7578	32.7194	24.4036	0.0239538	0.294468	0.0813459	0.935167	0.974676	ENSG00000183317.15	EPHA10
sense	chr1	ENSEMBL	gene	37737955	37738054	-	ID=ENSG00000200421.1;gene_id=ENSG00000200421.1;gene_type=misc_RNA;gene_status=NOVEL;gene_name=Y_RNA;level=3	0	0	0	0	0	0	0	0	0	0	NA	NA	NA	NA	NA	ENSG00000200421.1	Y_RNA
sense	chr1	HAVANA	gene	37776670	37779418	+	ID=ENSG00000214141.4;gene_id=ENSG00000214141.4;gene_type=processed_pseudogene;gene_status=KNOWN;gene_name=ACTN4P2;level=1;tag=pseudo_consens;havana_gene=OTTHUMG00000004315.1	1.5	2.5	0	0.5	0	0.5	0.5	0.5	0	0.478756	0.0155486	0.755906	0.0205695	0.983589	NA	ENSG00000214141.4	ACTN4P2
sense	chr1	HAVANA	gene	37782457	37782885	-	ID=ENSG00000227416.2;gene_id=ENSG00000227416.2;gene_type=processed_pseudogene;gene_status=KNOWN;gene_name=RP11-109P14.2;level=1;tag=pseudo_consens;havana_gene=OTTHUMG00000004316.1	1.5	0	0	2	0	0	1	0	0	0.556561	0.346731	0.826228	0.419656	0.674737	NA	ENSG00000227416.2	RP11-109P14.2
sense	chr1	HAVANA	gene	37793802	37801137	+	ID=ENSG00000185090.13;gene_id=ENSG00000185090.13;gene_type=protein_coding;gene_status=KNOWN;gene_name=MANEAL;level=2;havana_gene=OTTHUMG00000004317.2	220.518	214.063	216.542	352.067	315.516	398.008	384.551	362.025	346	305.99	0.0505768	0.0934031	0.54149	0.58817	0.786015	ENSG00000185090.13	MANEAL
sense	chr1	HAVANA	gene	37799720	37800879	-	ID=ENSG00000233728.1;gene_id=ENSG00000233728.1;gene_type=antisense;gene_status=NOVEL;gene_name=RP11-109P14.9;level=2;havana_gene=OTTHUMG00000037488.1	153.5	128.5	130	228	207.5	243.5	259	259.5	222.5	199.182	-0.034598	0.114271	-0.302773	0.762063	0.89288	ENSG00000233728.1	RP11-109P14.9
sense	chr1	HAVANA	gene	37802944	37808185	-	ID=ENSG00000196449.3;gene_id=ENSG00000196449.3;gene_type=protein_coding;gene_status=KNOWN;gene_name=YRDC;level=2;havana_gene=OTTHUMG00000004318.1	327.085	294.5	353.333	293.5	268	304	428.341	361.341	367	329.462	-0.326878	0.0989082	-3.30486	0.000950232	0.00510779	ENSG00000196449.3	YRDC
sense	chr1	HAVANA	gene	37806979	37809454	+	ID=ENSG00000197982.13;gene_id=ENSG00000197982.13;gene_type=protein_coding;gene_status=KNOWN;gene_name=C1orf122;level=2;havana_gene=OTTHUMG00000004319.6	213	213.5	256.667	295.5	275.5	333.5	402	392	351	297.755	-0.248878	0.0983565	-2.53036	0.0113944	0.0429635	ENSG00000197982.13	C1orf122
sense	chr1	HAVANA	gene	37809567	37859620	-	ID=ENSG00000188786.9;gene_id=ENSG00000188786.9;gene_type=protein_coding;gene_status=KNOWN;gene_name=MTF1;level=2;havana_gene=OTTHUMG00000004439.2	174.248	159.872	167.489	359.846	342.441	377.31	474.398	413.803	392.479	308.67	-0.156122	0.0930507	-1.67781	0.0933835	0.235038	ENSG00000188786.9	MTF1
sense	chr1	HAVANA	gene	37840986	37841676	+	ID=ENSG00000235673.1;gene_id=ENSG00000235673.1;gene_type=processed_pseudogene;gene_status=KNOWN;gene_name=RP11-109P14.8;level=1;tag=pseudo_consens;havana_gene=OTTHUMG00000004437.1	0	0	0	0	0	1	0	1	0	0.20185	0.0100732	0.662152	0.0152129	0.987862	NA	ENSG00000235673.1	RP11-109P14.8
sense	chr1	HAVANA	gene	37860697	37861580	+	ID=ENSG00000230955.1;gene_id=ENSG00000230955.1;gene_type=antisense;gene_status=NOVEL;gene_name=RP11-109P14.10;level=2;havana_gene=OTTHUMG00000037489.1	28.025	39.025	44.6633	41.2198	53.2275	60.5515	56.1538	66.05	32.5204	46.0408	0.0923683	0.253962	0.363709	0.716075	0.866593	ENSG00000230955.1	RP11-109P14.10
sense	chr1	HAVANA	gene	37860697	37947057	-	ID=ENSG00000204084.11;gene_id=ENSG00000204084.11;gene_type=protein_coding;gene_status=KNOWN;gene_name=INPP5B;level=2;havana_gene=OTTHUMG00000004436.2	198.088	202.706	227.121	245.41	245.872	315.935	263.561	280.143	292.531	248.913	0.0303736	0.111724	0.271862	0.785728	0.90651	ENSG00000204084.11	INPP5B
sense	chr1	ENSEMBL	gene	37884237	37884317	+	ID=ENSG00000252448.1;gene_id=ENSG00000252448.1;gene_type=snoRNA;gene_status=NOVEL;gene_name=SNORA63;level=3	0	0	0	0	0	0	0	0	0	0	NA	NA	NA	NA	NA	ENSG00000252448.1	SNORA63
sense	chr1	ENSEMBL	gene	37885023	37885117	+	ID=ENSG00000222282.1;gene_id=ENSG00000222282.1;gene_type=snRNA;gene_status=KNOWN;gene_name=RNU6-584P;level=3	1	0	0	0	0	1	0	0	0	0.219971	0.414642	0.661749	0.626585	0.530931	NA	ENSG00000222282.1	RNU6-584P
sense	chr1	ENSEMBL	gene	37953508	37953780	+	ID=ENSG00000277168.1;gene_id=ENSG00000277168.1;gene_type=misc_RNA;gene_status=NOVEL;gene_name=Metazoa_SRP;level=3	0.0625	0	0.142857	0	0	0.00518135	0	0	0	0	NA	NA	NA	NA	NA	ENSG00000277168.1	Metazoa_SRP
sense	chr1	HAVANA	gene	37956975	37990921	-	ID=ENSG00000183431.10;gene_id=ENSG00000183431.10;gene_type=protein_coding;gene_status=KNOWN;gene_name=SF3A3;level=2;havana_gene=OTTHUMG00000004438.1	819.759	805.724	905.867	504.323	449.013	554.44	770.357	803.074	741.73	704.57	-0.531435	0.0731526	-7.26475	3.73742e-13	8.73857e-12	ENSG00000183431.10	SF3A3
sense	chr1	ENSEMBL	gene	37991462	37991569	+	ID=ENSG00000212541.1;gene_id=ENSG00000212541.1;gene_type=snRNA;gene_status=KNOWN;gene_name=RNU6-510P;level=3	0	0	0	0	0	2	0	0	1	0.312241	0.301679	0.743166	0.405937	0.684789	NA	ENSG00000212541.1	RNU6-510P
sense	chr1	HAVANA	gene	37996770	38005606	-	ID=ENSG00000183386.8;gene_id=ENSG00000183386.8;gene_type=protein_coding;gene_status=KNOWN;gene_name=FHL3;level=2;havana_gene=OTTHUMG00000004434.2	25	34.1402	31	26.2	19.6667	31	36.1429	36.1171	44.0139	31.0859	-0.496133	0.290239	-1.70939	0.0873785	0.223708	ENSG00000183386.8	FHL3
sense	chr1	HAVANA	gene	38009258	38024824	+	ID=ENSG00000183520.10;gene_id=ENSG00000183520.10;gene_type=protein_coding;gene_status=KNOWN;gene_name=UTP11L;level=2;havana_gene=OTTHUMG00000004435.1	403.086	421.887	381.01	185.88	218.886	228.159	340.181	329.468	276.817	310.282	-0.486735	0.105773	-4.60168	4.19092e-06	3.77596e-05	ENSG00000183520.10	UTP11L
sense	chr1	HAVANA	gene	38043827	38046794	-	ID=ENSG00000185668.6;gene_id=ENSG00000185668.6;gene_type=protein_coding;gene_status=KNOWN;gene_name=POU3F1;level=2;havana_gene=OTTHUMG00000000485.1	0	0	0	0	0	0	0	0	1	0.108521	-0.43006	0.533926	-0.805468	0.42055	NA	ENSG00000185668.6	POU3F1
sense	chr1	HAVANA	gene	38047314	38119025	+	ID=ENSG00000224592.4;gene_id=ENSG00000224592.4;gene_type=lincRNA;gene_status=NOVEL;gene_name=RP5-884C9.2;level=2;tag=ncRNA_host;havana_gene=OTTHUMG00000000478.1	3.092	0.782766	0.205534	4.67364	2.8009	4.36032	2.61318	4.44306	0.362927	2.47969	0.66863	0.7692	0.869253	0.384709	NA	ENSG00000224592.4	RP5-884C9.2
sense	chr1	HAVANA	gene	38080572	38080911	-	ID=ENSG00000223589.2;gene_id=ENSG00000223589.2;gene_type=processed_pseudogene;gene_status=KNOWN;gene_name=RP5-884C9.3;level=1;tag=pseudo_consens;havana_gene=OTTHUMG00000000480.3	0.333333	1	0	0.333333	3.33333	1.83333	2	1.66667	0	1.06986	0.261464	0.867913	0.301256	0.763219	NA	ENSG00000223589.2	RP5-884C9.3
sense	chr1	ENSEMBL	gene	38089231	38089329	+	ID=ENSG00000265596.1;gene_id=ENSG00000265596.1;gene_type=miRNA;gene_status=KNOWN;gene_name=MIR3659;level=3	0	0	0	0	0	0	0	0	0	0	NA	NA	NA	NA	NA	ENSG00000265596.1	MIR3659
sense	chr1	HAVANA	gene	38209034	38214767	-	ID=ENSG00000237290.1;gene_id=ENSG00000237290.1;gene_type=lincRNA;gene_status=NOVEL;gene_name=LINC01343;level=2;havana_gene=OTTHUMG00000000479.1	0	0	0	0	0	0	0	0	0	0	NA	NA	NA	NA	NA	ENSG00000237290.1	LINC01343
sense	chr1	HAVANA	gene	38383838	38384422	-	ID=ENSG00000275350.1;gene_id=ENSG00000275350.1;gene_type=processed_pseudogene;gene_status=KNOWN;gene_name=RP11-329N22.2;level=2;havana_gene=OTTHUMG00000187523.1	0	0	0	0	0	0	0	0	0	0	NA	NA	NA	NA	NA	ENSG00000275350.1	RP11-329N22.2
sense	chr1	ENSEMBL	gene	38396659	38396765	+	ID=ENSG00000200796.1;gene_id=ENSG00000200796.1;gene_type=snRNA;gene_status=KNOWN;gene_name=RNU6-753P;level=3	0	0	0	0	0	0	0	0	0	0	NA	NA	NA	NA	NA	ENSG00000200796.1	RNU6-753P
sense	chr1	HAVANA	gene	38475196	38476484	+	ID=ENSG00000238063.1;gene_id=ENSG00000238063.1;gene_type=lincRNA;gene_status=NOVEL;gene_name=RP11-329N22.1;level=2;havana_gene=OTTHUMG00000000481.1	2	0	0	0	0	0	0	0	0	0.236221	0.00766525	0.630381	0.0121597	0.990298	NA	ENSG00000238063.1	RP11-329N22.1
sense	chr1	HAVANA	gene	38708931	38710890	+	ID=ENSG00000215895.4;gene_id=ENSG00000215895.4;gene_type=processed_pseudogene;gene_status=KNOWN;gene_name=RP11-334L9.1;level=1;tag=pseudo_consens;havana_gene=OTTHUMG00000000483.3	890.75	879.25	943.25	385.25	411	473	308.417	314.167	290.667	556.719	0.561164	0.0854713	6.56552	5.1851e-11	9.4875e-10	ENSG00000215895.4	RP11-334L9.1
sense	chr1	HAVANA	gene	38838198	38859823	-	ID=ENSG00000116954.7;gene_id=ENSG00000116954.7;gene_type=protein_coding;gene_status=KNOWN;gene_name=RRAGC;level=2;havana_gene=OTTHUMG00000000490.2	62.6735	55.5271	45.206	254.015	282.257	295.43	184.449	166.366	146.555	161.118	0.828869	0.127963	6.4774	9.33171e-11	1.65022e-09	ENSG00000116954.7	RRAGC
sense	chr1	HAVANA	gene	38839333	38874494	-	ID=ENSG00000273637.1;gene_id=ENSG00000273637.1;gene_type=processed_transcript;gene_status=NOVEL;gene_name=RP5-864K19.7;level=2;havana_gene=OTTHUMG00000188957.1	117.424	99.9856	92.598	224.364	209.588	231.326	176.688	167.153	165.946	161.917	0.46919	0.12577	3.73054	0.00019107	0.00121103	ENSG00000273637.1	RP5-864K19.7
sense	chr1	HAVANA	gene	38860000	38919396	+	ID=ENSG00000228436.2;gene_id=ENSG00000228436.2;gene_type=antisense;gene_status=NOVEL;gene_name=RP5-864K19.4;level=2;havana_gene=OTTHUMG00000000491.2	195.762	180.548	172.65	183.949	198.149	210.103	227.32	240.155	221.638	201.072	-0.129515	0.116476	-1.11194	0.266162	0.489145	ENSG00000228436.2	RP5-864K19.4
sense	chr1	HAVANA	gene	38862964	38874105	-	ID=ENSG00000214114.7;gene_id=ENSG00000214114.7;gene_type=protein_coding;gene_status=KNOWN;gene_name=MYCBP;level=2;havana_gene=OTTHUMG00000000484.7	91.7259	75.4318	68.3444	58.2064	63.1773	51.1347	84.006	80.7063	77.2265	71.7963	-0.393821	0.200181	-1.96732	0.049146	0.14241	ENSG00000214114.7	MYCBP
sense	chr1	HAVANA	gene	38864501	38881617	-	ID=ENSG00000274944.3;gene_id=ENSG00000274944.3;gene_type=protein_coding;gene_status=NOVEL;gene_name=RP5-864K19.6;level=2;havana_gene=OTTHUMG00000187290.1	26.2589	23.7788	18.4497	27.2814	24.8995	23.0587	32.5418	27.6765	25.2704	25.1438	-0.100407	0.311155	-0.322691	0.746929	0.884109	ENSG00000274944.3	RP5-864K19.6
sense	chr1	HAVANA	gene	38874451	38881587	-	ID=ENSG00000131233.9;gene_id=ENSG00000131233.9;gene_type=protein_coding;gene_status=KNOWN;gene_name=GJA9;level=2;havana_gene=OTTHUMG00000000482.2	1.03301	0.597016	0.105228	11.075	6.72221	7.17409	1.53583	2.97019	2.04392	3.6912	1.62561	0.687701	2.36383	0.0180873	0.0632922	ENSG00000131233.9	GJA9
sense	chr1	HAVANA	gene	38885807	38941799	-	ID=ENSG00000158315.9;gene_id=ENSG00000158315.9;gene_type=protein_coding;gene_status=KNOWN;gene_name=RHBDL2;level=2;havana_gene=OTTHUMG00000000487.2	4.80119	1.8456	2.92672	29.7751	21.4808	35.972	14.6642	12.3933	5.91205	13.9393	1.41501	0.413608	3.42114	0.000623582	0.00349772	ENSG00000158315.9	RHBDL2
sense	chr1	ENSEMBL	gene	38926870	38926977	+	ID=ENSG00000199963.1;gene_id=ENSG00000199963.1;gene_type=snRNA;gene_status=KNOWN;gene_name=RNU6-605P;level=3	0	0	0	0	0	0	0	0	0	0	NA	NA	NA	NA	NA	ENSG00000199963.1	RNU6-605P
sense	chr1	ENSEMBL	gene	38950825	38950925	-	ID=ENSG00000207466.1;gene_id=ENSG00000207466.1;gene_type=misc_RNA;gene_status=NOVEL;gene_name=Y_RNA;level=3	0	0	0	0	0	0	0	0	0	0	NA	NA	NA	NA	NA	ENSG00000207466.1	Y_RNA
sense	chr1	HAVANA	gene	38958275	38958925	-	ID=ENSG00000235549.1;gene_id=ENSG00000235549.1;gene_type=processed_pseudogene;gene_status=KNOWN;gene_name=EIF1P2;level=1;tag=pseudo_consens;havana_gene=OTTHUMG00000007495.2	0	0	0	0	0	0	0.0526316	0	0	0	NA	NA	NA	NA	NA	ENSG00000235549.1	EIF1P2
sense	chr1	HAVANA	gene	38991223	39006059	+	ID=ENSG00000174574.14;gene_id=ENSG00000174574.14;gene_type=protein_coding;gene_status=KNOWN;gene_name=AKIRIN1;level=2;havana_gene=OTTHUMG00000007496.2	486.047	452.44	464.587	371.037	354.518	435.644	436.03	454.405	416.193	428.246	-0.0814123	0.0842536	-0.966276	0.333906	0.566504	ENSG00000174574.14	AKIRIN1
sense	chr1	HAVANA	gene	39026318	39034636	+	ID=ENSG00000168653.9;gene_id=ENSG00000168653.9;gene_type=protein_coding;gene_status=KNOWN;gene_name=NDUFS5;level=2;havana_gene=OTTHUMG00000007497.1	703.547	710.881	694.332	379.377	335.787	400.26	506.159	538.783	523.194	534.975	-0.40415	0.0809523	-4.99245	5.9619e-07	6.18391e-06	ENSG00000168653.9	NDUFS5
sense	chr1	HAVANA	gene	39081316	39487177	+	ID=ENSG00000127603.22;gene_id=ENSG00000127603.22;gene_type=protein_coding;gene_status=KNOWN;gene_name=MACF1;level=1;havana_gene=OTTHUMG00000007754.12	1496.03	1577.24	1605.24	1246.53	1115.35	1268.07	1327.28	1307.88	1075.74	1335.55	0.0590977	0.0605106	0.976651	0.328742	0.561392	ENSG00000127603.22	MACF1
sense	chr1	ENSEMBL	gene	39120940	39121043	-	ID=ENSG00000206654.1;gene_id=ENSG00000206654.1;gene_type=snRNA;gene_status=KNOWN;gene_name=RNU6-608P;level=3	0	0	0	0	0	0	0	0	0	0	NA	NA	NA	NA	NA	ENSG00000206654.1	RNU6-608P
sense	chr1	ENSEMBL	gene	39154164	39154296	-	ID=ENSG00000222378.1;gene_id=ENSG00000222378.1;gene_type=rRNA;gene_status=KNOWN;gene_name=RNA5SP44;level=3	0	0	0	0	0	0	0	0	0	0	NA	NA	NA	NA	NA	ENSG00000222378.1	RNA5SP44
sense	chr1	HAVANA	gene	39206512	39206957	+	ID=ENSG00000270040.1;gene_id=ENSG00000270040.1;gene_type=sense_intronic;gene_status=NOVEL;gene_name=RP11-416A14.1;level=2;havana_gene=OTTHUMG00000184011.1	0	0	0	0	0	0	0	0	0	0	NA	NA	NA	NA	NA	ENSG00000270040.1	RP11-416A14.1
sense	chr1	HAVANA	gene	39249838	39257649	-	ID=ENSG00000226438.1;gene_id=ENSG00000226438.1;gene_type=antisense;gene_status=NOVEL;gene_name=RP11-420K8.1;level=2;havana_gene=OTTHUMG00000008348.1	3.02983	4.50758	4	2	3	5	5	5.13575	7	4.27356	-0.572845	0.652465	-0.87797	0.37996	0.614043	ENSG00000226438.1	RP11-420K8.1
sense	chr1	HAVANA	gene	39304294	39304898	-	ID=ENSG00000217897.2;gene_id=ENSG00000217897.2;gene_type=processed_pseudogene;gene_status=KNOWN;gene_name=HSPE1P8;level=1;tag=pseudo_consens;havana_gene=OTTHUMG00000008349.1	8.66667	9.03939	10.5289	3.66667	3.15145	5.05144	7.42288	6.29659	3.03333	6.39295	-0.269415	0.601377	-0.447997	0.654155	0.830271	ENSG00000217897.2	HSPE1P8
sense	chr1	HAVANA	gene	39491646	39525935	+	ID=ENSG00000183682.7;gene_id=ENSG00000183682.7;gene_type=protein_coding;gene_status=KNOWN;gene_name=BMP8A;level=2;havana_gene=OTTHUMG00000008394.1	692.922	704.833	730.275	245.009	239.297	269.091	138.541	119.849	108.203	374.527	1.12017	0.112714	9.93814	2.84075e-23	1.35104e-21	ENSG00000183682.7	BMP8A
sense	chr1	HAVANA	gene	39514956	39516490	+	ID=ENSG00000237624.1;gene_id=ENSG00000237624.1;gene_type=unprocessed_pseudogene;gene_status=KNOWN;gene_name=OXCT2P1;level=1;tag=pseudo_consens;havana_gene=OTTHUMG00000009250.1	21.5	19.75	22	14.25	13	16	6.25	7	5	14.1793	1.22654	0.455447	2.69304	0.0070803	0.0289806	ENSG00000237624.1	OXCT2P1
sense	chr1	HAVANA	gene	39522280	39546187	-	ID=ENSG00000182109.6;gene_id=ENSG00000182109.6;gene_type=antisense;gene_status=NOVEL;gene_name=RP11-69E11.4;level=2;havana_gene=OTTHUMG00000008392.3	610.063	549.331	594.384	197.353	168.642	213.109	126.007	114.546	111.078	308.935	0.800518	0.12065	6.63506	3.2438e-11	6.09516e-10	ENSG00000182109.6	RP11-69E11.4
sense	chr1	HAVANA	gene	39531838	39558707	-	ID=ENSG00000243970.1;gene_id=ENSG00000243970.1;gene_type=unprocessed_pseudogene;gene_status=KNOWN;gene_name=PPIEL;level=2;havana_gene=OTTHUMG00000008393.2	8.70447	6.06621	8.4337	47.7025	41.0506	46.1203	37.5665	38.2485	33.5511	28.7357	0.377069	0.273153	1.38043	0.167453	0.35806	ENSG00000243970.1	PPIEL
sense	chr1	HAVANA	gene	39560816	39576790	-	ID=ENSG00000090621.12;gene_id=ENSG00000090621.12;gene_type=protein_coding;gene_status=KNOWN;gene_name=PABPC4;level=1;tag=ncRNA_host;havana_gene=OTTHUMG00000009097.4	4897.73	4811.06	4739.27	3021.27	2866.56	3358.75	3085.44	3127.45	2866.86	3667.72	0.114155	0.038997	2.92727	0.00341956	0.0154815	ENSG00000090621.12	PABPC4
sense	chr1	HAVANA	gene	39565160	39573203	+	ID=ENSG00000228060.1;gene_id=ENSG00000228060.1;gene_type=antisense;gene_status=NOVEL;gene_name=RP11-69E11.8;level=2;havana_gene=OTTHUMG00000009098.1	2240.51	2173.4	2179.5	1328.33	1255.65	1512.59	1418.76	1410.43	1333.95	1662.34	0.0638905	0.0504196	1.26717	0.205093	0.410047	ENSG00000228060.1	RP11-69E11.8
sense	chr1	ENSEMBL	gene	39567374	39567508	-	ID=ENSG00000201457.1;gene_id=ENSG00000201457.1;gene_type=snoRNA;gene_status=KNOWN;gene_name=SNORA55;level=3	1	1.5	1	2	4	1	2	1	1	1.67228	0.615035	0.823763	0.746617	0.455295	NA	ENSG00000201457.1	SNORA55
sense	chr1	HAVANA	gene	39624153	39639945	-	ID=ENSG00000163909.7;gene_id=ENSG00000163909.7;gene_type=protein_coding;gene_status=KNOWN;gene_name=HEYL;level=2;havana_gene=OTTHUMG00000000458.2	14.5725	17.0145	26.0374	74.0672	63.0182	77.0588	46.0229	47.129	54.5362	45.481	0.606196	0.231231	2.6216	0.00875171	0.034478	ENSG00000163909.7	HEYL
sense	chr1	HAVANA	gene	39633416	39633903	+	ID=ENSG00000225903.1;gene_id=ENSG00000225903.1;gene_type=antisense;gene_status=NOVEL;gene_name=RP1-144F13.3;level=2;havana_gene=OTTHUMG00000037279.1	0	0	0	0	0	0	0	0	0	0	NA	NA	NA	NA	NA	ENSG00000225903.1	RP1-144F13.3
sense	chr1	HAVANA	gene	39659121	39672038	-	ID=ENSG00000116981.3;gene_id=ENSG00000116981.3;gene_type=protein_coding;gene_status=KNOWN;gene_name=NT5C1A;level=2;havana_gene=OTTHUMG00000009244.1	1.02575	2.0102	1.12132	0.0165119	0.0142857	0.0189879	0.108335	0.051143	0.0768471	0.480652	0.0170251	0.764959	0.0222562	0.982244	NA	ENSG00000116981.3	NT5C1A
sense	chr1	HAVANA	gene	39678648	39691689	-	ID=ENSG00000116983.11;gene_id=ENSG00000116983.11;gene_type=protein_coding;gene_status=KNOWN;gene_name=HPCAL4;level=2;havana_gene=OTTHUMG00000009246.1	28.5	29	28.026	6	2	12.0058	7.00917	3	5	13.8382	0.423806	0.523527	0.80952	0.418216	0.650049	ENSG00000116983.11	HPCAL4
sense	chr1	HAVANA	gene	39692182	39763914	+	ID=ENSG00000084072.15;gene_id=ENSG00000084072.15;gene_type=protein_coding;gene_status=KNOWN;gene_name=PPIE;level=1;havana_gene=OTTHUMG00000009248.3	1724.23	1648.42	1684.74	999.821	930.408	1052.38	600.117	646.94	575.856	1117.46	0.797505	0.0612723	13.0157	9.95739e-39	8.81749e-37	ENSG00000084072.15	PPIE
sense	chr1	HAVANA	gene	39718028	39718595	+	ID=ENSG00000225333.6;gene_id=ENSG00000225333.6;gene_type=processed_pseudogene;gene_status=KNOWN;gene_name=RP1-144F13.4;level=1;tag=pseudo_consens;havana_gene=OTTHUMG00000000457.4	3.5	6.75	6.75	3.75	2.25	5.25	6	7.5	5.75	5.39063	-0.659631	0.614417	-1.07359	0.283008	0.509158	ENSG00000225333.6	RP1-144F13.4
sense	chr1	ENSEMBL	gene	39723566	39723627	-	ID=ENSG00000252413.1;gene_id=ENSG00000252413.1;gene_type=snRNA;gene_status=KNOWN;gene_name=RNU7-121P;level=3	0	0	0	0	0	0	0	0	0	0	NA	NA	NA	NA	NA	ENSG00000252413.1	RNU7-121P
sense	chr1	HAVANA	gene	39757182	39788861	-	ID=ENSG00000116985.9;gene_id=ENSG00000116985.9;gene_type=protein_coding;gene_status=KNOWN;gene_name=BMP8B;level=2;havana_gene=OTTHUMG00000009247.1	1766.58	1763.19	1741.79	940.368	918.507	995.922	443.051	413.078	384.145	1069.89	1.29061	0.0661086	19.5226	7.05524e-85	1.69126e-82	ENSG00000116985.9	BMP8B
sense	chr1	HAVANA	gene	39769523	39771348	-	ID=ENSG00000198754.5;gene_id=ENSG00000198754.5;gene_type=protein_coding;gene_status=KNOWN;gene_name=OXCT2;level=2;havana_gene=OTTHUMG00000009249.1	29	31.75	34.25	22	17.75	25.5	10	9	7	21.1952	1.34195	0.387441	3.46362	0.000532964	0.00304119	ENSG00000198754.5	OXCT2
sense	chr1	HAVANA	gene	39788976	39790171	+	ID=ENSG00000261798.1;gene_id=ENSG00000261798.1;gene_type=antisense;gene_status=NOVEL;gene_name=RP1-118J21.25;level=2;havana_gene=OTTHUMG00000175804.1	18	17	13	21	13	20	11	6	20	15.4685	0.578036	0.419404	1.37823	0.168132	0.358964	ENSG00000261798.1	RP1-118J21.25
sense	chr1	HAVANA	gene	39795843	39795996	-	ID=ENSG00000229213.1;gene_id=ENSG00000229213.1;gene_type=unprocessed_pseudogene;gene_status=KNOWN;gene_name=RP1-118J21.24;level=2;havana_gene=OTTHUMG00000057515.2	0	0	0	0	0	0	0	0	0	0	NA	NA	NA	NA	NA	ENSG00000229213.1	RP1-118J21.24
sense	chr1	HAVANA	gene	39841022	39883511	-	ID=ENSG00000043514.14;gene_id=ENSG00000043514.14;gene_type=protein_coding;gene_status=KNOWN;gene_name=TRIT1;level=2;tag=ncRNA_host;havana_gene=OTTHUMG00000009245.3	225.644	239.196	226.736	95.8826	91.429	116.158	175.396	167.669	128.208	163.918	-0.542397	0.142827	-3.79757	0.000146121	0.000951629	ENSG00000043514.14	TRIT1
sense	chr1	ENSEMBL	gene	39881566	39881678	-	ID=ENSG00000202222.1;gene_id=ENSG00000202222.1;gene_type=misc_RNA;gene_status=NOVEL;gene_name=Y_RNA;level=3	0	0	0	0	0	0	0.5	0	0	0	NA	NA	NA	NA	NA	ENSG00000202222.1	Y_RNA
sense	chr1	HAVANA	gene	39895426	39902256	-	ID=ENSG00000116990.10;gene_id=ENSG00000116990.10;gene_type=protein_coding;gene_status=KNOWN;gene_name=MYCL;level=2;havana_gene=OTTHUMG00000009243.4	44	37	31	1435	1379	1417.5	899.5	995	800	751.244	0.742718	0.0698059	10.6398	1.94629e-26	1.06183e-24	ENSG00000116990.10	MYCL
sense	chr1	HAVANA	gene	39897745	39899098	+	ID=ENSG00000236546.1;gene_id=ENSG00000236546.1;gene_type=antisense;gene_status=NOVEL;gene_name=RP1-118J21.5;level=2;havana_gene=OTTHUMG00000009292.1	4	3	3	149.5	126	170	76	92	88.5	75.9249	0.878178	0.178518	4.91927	8.68662e-07	8.81428e-06	ENSG00000236546.1	RP1-118J21.5
sense	chr1	ENSEMBL	gene	39944890	39944998	-	ID=ENSG00000207356.1;gene_id=ENSG00000207356.1;gene_type=misc_RNA;gene_status=NOVEL;gene_name=Y_RNA;level=3	0	0	0	0	0	0	0	0	0	0	NA	NA	NA	NA	NA	ENSG00000207356.1	Y_RNA
sense	chr1	HAVANA	gene	39955112	39969968	+	ID=ENSG00000168389.16;gene_id=ENSG00000168389.16;gene_type=protein_coding;gene_status=KNOWN;gene_name=MFSD2A;level=2;havana_gene=OTTHUMG00000009293.2	190.549	200.02	216.965	44.9708	40.481	49.8104	57.0945	58.1167	53.2016	104.749	-0.223296	0.199484	-1.11937	0.262981	0.485083	ENSG00000168389.16	MFSD2A
sense	chr1	HAVANA	gene	39962680	39963404	+	ID=ENSG00000228477.1;gene_id=ENSG00000228477.1;gene_type=processed_pseudogene;gene_status=KNOWN;gene_name=RP3-342P20.2;level=1;tag=pseudo_consens;havana_gene=OTTHUMG00000009294.1	124.366	119.382	145.656	41.9096	39.3654	45.1195	51.8375	51.877	51.3176	76.2229	-0.206687	0.215299	-0.960003	0.337054	0.569889	ENSG00000228477.1	RP3-342P20.2
sense	chr1	HAVANA	gene	40040233	40072649	+	ID=ENSG00000131236.15;gene_id=ENSG00000131236.15;gene_type=protein_coding;gene_status=KNOWN;gene_name=CAP1;level=2;havana_gene=OTTHUMG00000004493.1	1213.88	1131.57	1186.69	1121.57	1053.04	1221.62	1193.85	1200.83	1108.05	1152.02	0.0437315	0.0547359	0.798954	0.424317	0.654998	ENSG00000131236.15	CAP1
sense	chr1	HAVANA	gene	40072705	40097703	-	ID=ENSG00000131238.15;gene_id=ENSG00000131238.15;gene_type=protein_coding;gene_status=KNOWN;gene_name=PPT1;level=1;havana_gene=OTTHUMG00000004495.5	1264.77	1143.17	1148.02	1343.64	1296.32	1449.38	1199.35	1206.48	1133.51	1234.21	0.296554	0.0546597	5.42547	5.78032e-08	6.91206e-07	ENSG00000131238.15	PPT1
sense	chr1	HAVANA	gene	40132764	40133448	+	ID=ENSG00000226745.2;gene_id=ENSG00000226745.2;gene_type=processed_pseudogene;gene_status=KNOWN;gene_name=RP11-115D7.3;level=1;tag=pseudo_consens;havana_gene=OTTHUMG00000004494.2	230	183.5	233	141.5	116.5	124	158.5	135.5	115	160.923	-0.00592932	0.146974	-0.0403425	0.96782	0.987332	ENSG00000226745.2	RP11-115D7.3
[truncated: 59,203 more rows]
